# Supplementary material for: Computation‐Guided Control of Excited‐State Deactivation through Modulation of Conical‐Intersection Accessibility by Donor–Acceptor Asymmetry in Bridged Stilbene AIE Luminogens
Source: Adv Sci (Weinh). 2026 Jun 18:e76058. Online ahead of print. doi: 10.1002/advs.76058 (PMC13336361; doi:10.1002/advs.76058)
Supplement: Supplementary file 2 — Supporting File 2: advs76058‐sup‐0002‐Data.zip. [file ADVS-9999-e76058-s001.zip]

Archive with 1 entries (1 files):
- DCBS6_2.cif
