# Supplementary material for: Computation‐Guided Control of Excited‐State Deactivation through Modulation of Conical‐Intersection Accessibility by Donor–Acceptor Asymmetry in Bridged Stilbene AIE Luminogens
Source: Adv Sci (Weinh). 2026 Jun 18:e76058. Online ahead of print. doi: 10.1002/advs.76058 (PMC13336361; doi:10.1002/advs.76058)
Supplement: Supplementary file 2 — Supporting File 2: advs76058‐sup‐0002‐Data.zip. [file ADVS-9999-e76058-s001.zip › DCBS6_2.cif]

data_bst6c
_audit_creation_date               2022-01-24
_audit_creation_method
;
Olex2 1.2
(compiled 2018.05.29 svn.r3508 for OlexSys, GUI svn.r5506)
;
_shelx_SHELXL_version_number       '2018/3'
_audit_contact_author_address      ?
_audit_contact_author_email        ?
_audit_contact_author_name         ''
_audit_contact_author_phone        ?
_publ_contact_author_id_orcid      ?
_publ_section_references
;
Dolomanov, O.V., Bourhis, L.J., Gildea, R.J, Howard, J.A.K. & Puschmann, H.
 (2009), J. Appl. Cryst. 42, 339-341.

Sheldrick, G.M. (2015). Acta Cryst. A71, 3-8.

Sheldrick, G.M. (2015). Acta Cryst. C71, 3-8.
;
_chemical_name_common              ?
_chemical_name_systematic          ?
_chemical_formula_moiety           'C19 H18 N2'
_chemical_formula_sum              'C19 H18 N2'
_chemical_formula_weight           274.35
_chemical_absolute_configuration   rm
_chemical_melting_point            ?
_chemical_oxdiff_formula           C19H18N2
loop_
  _atom_type_symbol
  _atom_type_description
  _atom_type_scat_dispersion_real
  _atom_type_scat_dispersion_imag
  _atom_type_scat_source
 'C' 'C' 0.0033 0.0016 'International Tables Vol C Tables 4.2.6.8 and 6.1.1.4'
 'H' 'H' 0.0000 0.0000 'International Tables Vol C Tables 4.2.6.8 and 6.1.1.4'
 'N' 'N' 0.0061 0.0033 'International Tables Vol C Tables 4.2.6.8 and 6.1.1.4'

_shelx_space_group_comment
;
The symmetry employed for this shelxl refinement is uniquely defined
by the following loop, which should always be used as a source of
symmetry information in preference to the above space-group names.
They are only intended as comments.
;
_space_group_crystal_system        'monoclinic'
_space_group_IT_number             7
_space_group_name_H-M_alt          'P 1 c 1'
_space_group_name_Hall             'P -2yc'
loop_
  _space_group_symop_operation_xyz
 'x, y, z'
 'x, -y, z+1/2'

_cell_length_a                     15.8556(11)
_cell_length_b                     7.4517(5)
_cell_length_c                     6.2744(4)
_cell_angle_alpha                  90
_cell_angle_beta                   92.011(6)
_cell_angle_gamma                  90
_cell_volume                       740.87(9)
_cell_formula_units_Z              2
_cell_measurement_reflns_used      3911
_cell_measurement_temperature      100
_cell_measurement_theta_max        28.7510
_cell_measurement_theta_min        2.5220
_shelx_estimated_absorpt_T_max     0.989
_shelx_estimated_absorpt_T_min     0.986
_exptl_absorpt_coefficient_mu      0.073
_exptl_absorpt_correction_T_max    1.00000
_exptl_absorpt_correction_T_min    0.80422
_exptl_absorpt_correction_type     multi-scan
_exptl_absorpt_process_details
;
CrysAlisPro 1.171.39.46e (Rigaku Oxford Diffraction, 2018)
Empirical absorption correction using spherical harmonics,
 implemented in SCALE3 ABSPACK scaling algorithm.
;
_exptl_absorpt_special_details     ?
_exptl_crystal_colour              'clear light yellow'
_exptl_crystal_colour_lustre       clear
_exptl_crystal_colour_modifier     light
_exptl_crystal_colour_primary      yellow
_exptl_crystal_density_diffrn      1.230
_exptl_crystal_density_meas        ?
_exptl_crystal_density_method      ?
_exptl_crystal_description         prism
_exptl_crystal_F_000               292
_exptl_crystal_preparation         ?
_exptl_crystal_size_max            0.2
_exptl_crystal_size_mid            0.15
_exptl_crystal_size_min            0.15
_exptl_transmission_factor_max     ?
_exptl_transmission_factor_min     ?
_diffrn_reflns_av_R_equivalents    0.0430
_diffrn_reflns_av_unetI/netI       0.0429
_diffrn_reflns_Laue_measured_fraction_full  0.999
_diffrn_reflns_Laue_measured_fraction_max  0.876
_diffrn_reflns_limit_h_max         22
_diffrn_reflns_limit_h_min         -21
_diffrn_reflns_limit_k_max         10
_diffrn_reflns_limit_k_min         -10
_diffrn_reflns_limit_l_max         7
_diffrn_reflns_limit_l_min         -8
_diffrn_reflns_number              12741
_diffrn_reflns_point_group_measured_fraction_full  0.962
_diffrn_reflns_point_group_measured_fraction_max  0.755
_diffrn_reflns_theta_full          25.242
_diffrn_reflns_theta_max           31.019
_diffrn_reflns_theta_min           2.571
_diffrn_ambient_temperature        100
_diffrn_detector                   'Rigaku HyPix-6000 area detector'
_diffrn_detector_area_resol_mean   10.0
_diffrn_detector_type              'HPC area detector'
_diffrn_measured_fraction_theta_full  0.999
_diffrn_measured_fraction_theta_max  0.876
_diffrn_measurement_details
;
List of Runs (angles in degrees, time in seconds):

  # Type    Start    End  Width  t~exp~   \w     \q     \k     \f   Frames
--------------------------------------------------------------------------
  1  \w    -26.00   1.00   0.50   22.83    --    5.00  45.00  60.00   54
  2  \w     -5.00  22.00   0.50   22.83    --    5.00  45.00 120.00   54
  3  \w     43.00  79.00   0.50   22.83    --    5.00  45.00 120.00   72
  4  \w    -78.00 -51.00   0.50   22.83    --    5.00  45.00 120.00   54
  5  \w    -75.00 -49.00   0.50   22.83    --    5.00  45.00  90.00   52
  6  \w    -22.00  48.00   0.50   22.83    --    5.00  45.00  90.00  140
  7  \w    -83.00   7.00   0.50   22.83    --    5.00  45.00 150.00  180
  8  \w    -99.00  35.00   0.50   22.83    --  -10.20  45.00   0.00  268
  9  \w    -92.00  44.00   0.50   22.83    --  -10.20  45.00  60.00  272
;
_diffrn_measurement_device         'three-circle diffractometer'
_diffrn_measurement_device_type    'Rigaku AFC HyPix-6000'
_diffrn_measurement_method         '\w scans'
_diffrn_orient_matrix_type        
 'CrysAlisPro convention (1999,Acta A55,543-557)'
_diffrn_orient_matrix_UB_11        0.0434254000
_diffrn_orient_matrix_UB_12        -0.0164829000
_diffrn_orient_matrix_UB_13        -0.0155214000
_diffrn_orient_matrix_UB_21        0.0090888000
_diffrn_orient_matrix_UB_22        0.0916893000
_diffrn_orient_matrix_UB_23        0.0207389000
_diffrn_orient_matrix_UB_31        0.0061482000
_diffrn_orient_matrix_UB_32        -0.0197366000
_diffrn_orient_matrix_UB_33        0.1099995000
_diffrn_radiation_monochromator    'multi-layer mirror optics'
_diffrn_radiation_probe            x-ray
_diffrn_radiation_type             MoK\a
_diffrn_radiation_wavelength       0.71073
_diffrn_source                     'rotating anode X-ray generator'
_diffrn_source_type                FR-E+
_reflns_Friedel_coverage           0.721
_reflns_Friedel_fraction_full      0.924
_reflns_Friedel_fraction_max       0.634
_reflns_number_gt                  3223
_reflns_number_total               3572
_reflns_odcompleteness_completeness  99.89
_reflns_odcompleteness_iscentric   1
_reflns_odcompleteness_theta       27.42
_reflns_special_details
;
 Reflections were merged by SHELXL according to the crystal
 class for the calculation of statistics and refinement.
 
 _reflns_Friedel_fraction is defined as the number of unique
 Friedel pairs measured divided by the number that would be
 possible theoretically, ignoring centric projections and
 systematic absences.
;
_reflns_threshold_expression       'I > 2\s(I)'
_computing_cell_refinement         'CrysAlisPro 1.171.39.46e (Rigaku OD, 2018)'
_computing_data_collection         'CrysAlisPro 1.171.39.46e (Rigaku OD, 2018)'
_computing_data_reduction          'CrysAlisPro 1.171.39.46e (Rigaku OD, 2018)'
_computing_molecular_graphics      'Olex2 (Dolomanov et al., 2009)'
_computing_publication_material    'Olex2 (Dolomanov et al., 2009)'
_computing_structure_refinement    'ShelXL (Sheldrick, 2015)'
_computing_structure_solution      'ShelXT (Sheldrick, 2015)'
_refine_diff_density_max           0.491
_refine_diff_density_min           -0.228
_refine_diff_density_rms           0.074
_refine_ls_abs_structure_details
;
 Flack x determined using 1206 quotients [(I+)-(I-)]/[(I+)+(I-)]
 (Parsons, Flack and Wagner, Acta Cryst. B69 (2013) 249-259).
;
_refine_ls_abs_structure_Flack     0.3(10)
_refine_ls_extinction_coef         .
_refine_ls_extinction_method       none
_refine_ls_goodness_of_fit_ref     1.090
_refine_ls_hydrogen_treatment      constr
_refine_ls_matrix_type             full
_refine_ls_number_parameters       192
_refine_ls_number_reflns           3572
_refine_ls_number_restraints       2
_refine_ls_R_factor_all            0.0742
_refine_ls_R_factor_gt             0.0674
_refine_ls_restrained_S_all        1.089
_refine_ls_shift/su_max            0.001
_refine_ls_shift/su_mean           0.000
_refine_ls_structure_factor_coef   Fsqd
_refine_ls_weighting_details      
 'w=1/[\s^2^(Fo^2^)+(0.1099P)^2^+0.2048P] where P=(Fo^2^+2Fc^2^)/3'
_refine_ls_weighting_scheme        calc
_refine_ls_wR_factor_gt            0.1767
_refine_ls_wR_factor_ref           0.1806
_refine_special_details            ?
_olex2_refinement_description
;
1. Fixed Uiso
 At 1.2 times of:
  All C(H) groups, All C(H,H) groups
 At 1.5 times of:
  All C(H,H,H) groups
2.a Secondary CH2 refined with riding coordinates:
 C9(H9A,H9B), C10(H10A,H10B)
2.b Aromatic/amide H refined with riding coordinates:
 C3(H3), C5(H5), C6(H6), C7(H7), C13(H13), C14(H14), C16(H16), C17(H17)
2.c Idealised Me refined as rotating group:
 C18(H18A,H18B,H18C), C19(H19A,H19B,H19C)
;
_atom_sites_solution_hydrogens     geom
_atom_sites_solution_primary       dual
_atom_sites_solution_secondary     ?
loop_
  _atom_site_label
  _atom_site_type_symbol
  _atom_site_fract_x
  _atom_site_fract_y
  _atom_site_fract_z
  _atom_site_U_iso_or_equiv
  _atom_site_adp_type
  _atom_site_occupancy
  _atom_site_site_symmetry_order
  _atom_site_calc_flag
  _atom_site_refinement_flags_posn
  _atom_site_refinement_flags_adp
  _atom_site_refinement_flags_occupancy
  _atom_site_disorder_assembly
  _atom_site_disorder_group
 C1 C -0.6200(2) -0.2869(4) -0.4170(5) 0.0212(6) Uani 1 1 d . . . . .
 C2 C -0.6315(2) -0.2190(4) -0.2106(5) 0.0225(7) Uani 1 1 d . . . . .
 C3 C -0.7115(2) -0.1867(5) -0.1439(6) 0.0274(7) Uani 1 1 d . . . . .
 H3 H -0.719066 -0.137331 -0.006212 0.033 Uiso 1 1 calc R . . . .
 C4 C -0.7820(2) -0.2251(5) -0.2750(6) 0.0307(8) Uani 1 1 d . . . . .
 C5 C -0.7718(2) -0.2964(5) -0.4787(6) 0.0315(8) Uani 1 1 d . . . . .
 H5 H -0.819621 -0.324161 -0.568114 0.038 Uiso 1 1 calc R . . . .
 C6 C -0.6911(2) -0.3261(4) -0.5479(6) 0.0260(7) Uani 1 1 d . . . . .
 H6 H -0.683710 -0.373699 -0.686445 0.031 Uiso 1 1 calc R . . . .
 C7 C -0.5348(2) -0.3123(4) -0.4906(5) 0.0204(7) Uani 1 1 d . . . . .
 H7 H -0.527794 -0.378185 -0.618378 0.024 Uiso 1 1 calc R . . . .
 C8 C -0.46531(19) -0.2474(4) -0.3876(5) 0.0184(7) Uani 1 1 d . . . . .
 C9 C -0.4746(2) -0.1499(4) -0.1782(5) 0.0220(7) Uani 1 1 d . . . . .
 H9A H -0.474957 -0.019011 -0.205201 0.026 Uiso 1 1 calc R . . . .
 H9B H -0.425127 -0.177220 -0.083191 0.026 Uiso 1 1 calc R . . . .
 C10 C -0.5546(2) -0.2005(4) -0.0651(5) 0.0233(7) Uani 1 1 d . . . . .
 H10A H -0.544917 -0.315586 0.010617 0.028 Uiso 1 1 calc R . . . .
 H10B H -0.565791 -0.107832 0.043442 0.028 Uiso 1 1 calc R . . . .
 C11 C -0.8654(3) -0.1974(6) -0.1945(7) 0.0375(9) Uani 1 1 d . . . . .
 C12 C -0.3813(2) -0.2521(4) -0.4772(5) 0.0193(7) Uani 1 1 d . . . . .
 C13 C -0.3130(2) -0.1566(4) -0.3842(5) 0.0222(7) Uani 1 1 d . . . . .
 H13 H -0.321404 -0.091283 -0.256634 0.027 Uiso 1 1 calc R . . . .
 C14 C -0.2344(2) -0.1541(4) -0.4712(5) 0.0239(7) Uani 1 1 d . . . . .
 H14 H -0.190226 -0.086914 -0.402933 0.029 Uiso 1 1 calc R . . . .
 C15 C -0.2181(2) -0.2498(4) -0.6603(5) 0.0219(7) Uani 1 1 d . . . . .
 C16 C -0.2860(2) -0.3482(4) -0.7523(5) 0.0233(7) Uani 1 1 d . . . . .
 H16 H -0.277533 -0.416451 -0.877623 0.028 Uiso 1 1 calc R . . . .
 C17 C -0.3642(2) -0.3473(4) -0.6641(5) 0.0217(7) Uani 1 1 d . . . . .
 H17 H -0.408518 -0.413850 -0.732438 0.026 Uiso 1 1 calc R . . . .
 C18 C -0.0699(2) -0.1582(5) -0.6396(6) 0.0316(8) Uani 1 1 d . . . . .
 H18A H -0.084165 -0.032684 -0.611597 0.047 Uiso 1 1 calc GR . . . .
 H18B H -0.020558 -0.163218 -0.729311 0.047 Uiso 1 1 calc GR . . . .
 H18C H -0.056964 -0.219699 -0.504282 0.047 Uiso 1 1 calc GR . . . .
 C19 C -0.1242(3) -0.3576(5) -0.9331(6) 0.0313(8) Uani 1 1 d . . . . .
 H19A H -0.132088 -0.484127 -0.896130 0.047 Uiso 1 1 calc GR . . . .
 H19B H -0.065921 -0.338577 -0.975412 0.047 Uiso 1 1 calc GR . . . .
 H19C H -0.163107 -0.325255 -1.051577 0.047 Uiso 1 1 calc GR . . . .
 N1 N -0.9302(2) -0.1811(6) -0.1253(7) 0.0526(10) Uani 1 1 d . . . . .
 N2 N -0.14100(19) -0.2460(4) -0.7489(5) 0.0271(7) Uani 1 1 d . . . . .

loop_
  _atom_site_aniso_label
  _atom_site_aniso_U_11
  _atom_site_aniso_U_22
  _atom_site_aniso_U_33
  _atom_site_aniso_U_23
  _atom_site_aniso_U_13
  _atom_site_aniso_U_12
 C1 0.0276(16) 0.0140(13) 0.0220(15) 0.0025(12) 0.0030(12) 0.0001(12)
 C2 0.0330(18) 0.0140(13) 0.0208(17) 0.0041(11) 0.0040(13) -0.0001(12)
 C3 0.0340(18) 0.0225(16) 0.0261(17) 0.0037(13) 0.0066(14) 0.0014(13)
 C4 0.0305(18) 0.0243(16) 0.038(2) 0.0043(14) 0.0090(15) 0.0007(13)
 C5 0.0243(17) 0.0333(18) 0.037(2) 0.0022(16) -0.0032(14) -0.0030(14)
 C6 0.0323(17) 0.0239(15) 0.0219(16) -0.0020(13) 0.0014(12) -0.0012(13)
 C7 0.0274(16) 0.0178(14) 0.0162(16) 0.0028(11) 0.0036(12) -0.0002(11)
 C8 0.0288(17) 0.0110(14) 0.0153(15) 0.0033(11) 0.0012(12) 0.0023(11)
 C9 0.0285(17) 0.0197(14) 0.0175(16) -0.0035(12) -0.0013(12) 0.0021(12)
 C10 0.0301(16) 0.0212(15) 0.0189(15) -0.0010(12) 0.0034(12) 0.0009(12)
 C11 0.035(2) 0.037(2) 0.040(2) 0.0034(17) 0.0014(17) 0.0012(16)
 C12 0.0273(16) 0.0108(13) 0.0198(16) 0.0001(10) -0.0018(12) 0.0015(10)
 C13 0.0301(17) 0.0172(15) 0.0191(17) -0.0043(11) -0.0008(13) 0.0001(11)
 C14 0.0265(17) 0.0197(15) 0.0252(18) -0.0037(12) -0.0032(13) -0.0023(11)
 C15 0.0249(16) 0.0169(15) 0.0238(17) 0.0002(11) -0.0013(13) 0.0012(10)
 C16 0.0273(17) 0.0186(14) 0.0238(18) 0.0001(12) -0.0004(13) 0.0011(12)
 C17 0.0274(16) 0.0153(14) 0.0219(16) -0.0014(12) -0.0031(12) -0.0010(11)
 C18 0.0254(17) 0.0362(19) 0.033(2) -0.0034(16) 0.0003(14) -0.0061(14)
 C19 0.0315(18) 0.0314(18) 0.0315(19) -0.0051(15) 0.0073(14) -0.0039(14)
 N1 0.0297(18) 0.066(3) 0.063(2) 0.002(2) 0.0141(16) 0.0063(16)
 N2 0.0253(14) 0.0247(15) 0.0313(16) -0.0047(12) 0.0004(12) -0.0017(11)

_geom_special_details
;
 All esds (except the esd in the dihedral angle between two l.s. planes)
 are estimated using the full covariance matrix.  The cell esds are taken
 into account individually in the estimation of esds in distances, angles
 and torsion angles; correlations between esds in cell parameters are only
 used when they are defined by crystal symmetry.  An approximate (isotropic)
 treatment of cell esds is used for estimating esds involving l.s. planes.
;
loop_
  _geom_bond_atom_site_label_1
  _geom_bond_atom_site_label_2
  _geom_bond_distance
  _geom_bond_site_symmetry_2
  _geom_bond_publ_flag
 C1 C2 1.408(4) . ?
 C1 C6 1.402(5) . ?
 C1 C7 1.455(4) . ?
 C2 C3 1.371(5) . ?
 C2 C10 1.504(5) . ?
 C3 C4 1.393(6) . ?
 C4 C5 1.398(5) . ?
 C4 C11 1.447(5) . ?
 C5 C6 1.384(5) . ?
 C7 C8 1.347(4) . ?
 C8 C9 1.513(4) . ?
 C8 C12 1.465(4) . ?
 C9 C10 1.522(4) . ?
 C11 N1 1.136(5) . ?
 C12 C13 1.405(4) . ?
 C12 C17 1.405(4) . ?
 C13 C14 1.379(4) . ?
 C14 C15 1.416(5) . ?
 C15 C16 1.408(5) . ?
 C15 N2 1.362(4) . ?
 C16 C17 1.376(4) . ?
 C18 N2 1.454(5) . ?
 C19 N2 1.456(5) . ?

loop_
  _geom_angle_atom_site_label_1
  _geom_angle_atom_site_label_2
  _geom_angle_atom_site_label_3
  _geom_angle
  _geom_angle_site_symmetry_1
  _geom_angle_site_symmetry_3
  _geom_angle_publ_flag
 C2 C1 C7 119.4(3) . . ?
 C6 C1 C2 119.1(3) . . ?
 C6 C1 C7 121.6(3) . . ?
 C1 C2 C10 117.5(3) . . ?
 C3 C2 C1 119.7(3) . . ?
 C3 C2 C10 122.5(3) . . ?
 C2 C3 C4 120.9(3) . . ?
 C3 C4 C5 120.2(3) . . ?
 C3 C4 C11 119.2(4) . . ?
 C5 C4 C11 120.6(4) . . ?
 C6 C5 C4 119.0(3) . . ?
 C5 C6 C1 121.1(3) . . ?
 C8 C7 C1 123.6(3) . . ?
 C7 C8 C9 119.0(3) . . ?
 C7 C8 C12 123.2(3) . . ?
 C12 C8 C9 117.6(3) . . ?
 C8 C9 C10 113.2(3) . . ?
 C2 C10 C9 114.3(3) . . ?
 N1 C11 C4 177.2(5) . . ?
 C13 C12 C8 121.7(3) . . ?
 C17 C12 C8 122.5(3) . . ?
 C17 C12 C13 115.7(3) . . ?
 C14 C13 C12 122.5(3) . . ?
 C13 C14 C15 121.2(3) . . ?
 C16 C15 C14 116.6(3) . . ?
 N2 C15 C14 121.6(3) . . ?
 N2 C15 C16 121.8(3) . . ?
 C17 C16 C15 121.3(3) . . ?
 C16 C17 C12 122.8(3) . . ?
 C15 N2 C18 120.7(3) . . ?
 C15 N2 C19 120.3(3) . . ?
 C18 N2 C19 118.0(3) . . ?

loop_
  _refln_index_h
  _refln_index_k
  _refln_index_l
  _refln_F_squared_meas
  _refln_F_squared_sigma
 -2 0 0 536.53 27.65
 -2 0 0 582.24 27.66
 -2 0 0 554.66 27.65
 -3 0 0 85 4.73
 -3 0 0 101.85 4.74
 -3 0 0 98.91 4.73
 3 0 0 88.17 4.73
 4 0 0 33.17 1.65
 -4 0 0 25.99 1.65
 4 0 0 25.53 1.64
 4 0 0 28.75 1.62
 -4 0 0 29.66 1.64
 -4 0 0 29.76 1.62
 5 0 0 394.48 18.71
 -5 0 0 370.79 18.69
 -5 0 0 383.06 18.69
 5 0 0 365.64 18.7
 5 0 0 374.82 18.68
 -5 0 0 358 18.68
 -6 0 0 65.52 3.51
 -6 0 0 68.52 3.51
 -6 0 0 63.11 3.49
 6 0 0 66.48 3.51
 6 0 0 66.03 3.48
 6 0 0 65.06 3.5
 -6 0 0 65.73 3.51
 -7 0 0 103.43 5.39
 -7 0 0 94.85 5.39
 7 0 0 100.07 5.39
 -7 0 0 104.79 5.38
 7 0 0 109.79 5.41
 -7 0 0 108.07 5.39
 -8 0 0 18.06 1.33
 -8 0 0 19.1 1.38
 8 0 0 18.25 1.39
 -8 0 0 19.98 1.41
 8 0 0 19.55 1.4
 -8 0 0 17.17 1.4
 9 0 0 75.14 4.21
 9 0 0 79.92 4.22
 -9 0 0 76.55 4.21
 -9 0 0 79.11 4.18
 -9 0 0 75.41 4.19
 -9 0 0 79.5 4.19
 10 0 0 28.03 1.95
 -10 0 0 29.81 1.93
 -10 0 0 27.59 1.92
 10 0 0 28.58 1.95
 -10 0 0 31.9 1.98
 -10 0 0 32 1.97
 -11 0 0 19.31 1.5
 -11 0 0 18.94 1.53
 11 0 0 17.82 1.55
 11 0 0 20.16 1.56
 -11 0 0 18.11 1.56
 -11 0 0 17.83 1.47
 12 0 0 555.96 27.67
 -12 0 0 554.06 27.57
 -12 0 0 536.07 27.63
 -12 0 0 569.58 27.65
 -12 0 0 541.24 27.59
 12 0 0 542.14 27.67
 13 0 0 507.56 24.43
 -13 0 0 497.61 24.38
 -13 0 0 475.04 24.36
 -13 0 0 481.7 24.29
 -13 0 0 464.95 24.36
 -13 0 0 480.32 24.32
 13 0 0 476.85 24.4
 -14 0 0 102.28 5.56
 -14 0 0 99.85 5.48
 14 0 0 101.87 5.62
 -14 0 0 102.07 5.51
 -14 0 0 100.18 5.57
 14 0 0 99.45 5.6
 -14 0 0 100.87 5.58
 15 0 0 5.68 1.35
 -15 0 0 6.75 1.4
 15 0 0 8.5 1.47
 -15 0 0 6.55 1.35
 16 0 0 6.89 1.46
 -16 0 0 6.59 1.5
 16 0 0 5.94 1.49
 17 0 0 15.22 1.92
 -17 0 0 18.5 1.95
 17 0 0 15.81 1.92
 18 0 0 3.76 1.58
 -18 0 0 3.67 1.64
 18 0 0 5.66 1.7
 19 0 0 2.05 1.67
 -19 0 0 2.07 1.62
 19 0 0 1.23 1.64
 20 0 0 90.3 5.34
 20 0 0 92.39 5.39
 -20 0 0 83 5.31
 21 0 0 4.42 1.92
 0 1 0 60.79 3.19
 0 -1 0 62.9 3.19
 0 1 0 66.26 3.21
 1 1 0 27.88 1.5
 -1 1 0 29.25 1.53
 1 -1 0 29.25 1.52
 -1 -1 0 28.46 1.49
 2 1 0 66.7 3.21
 -2 -1 0 58.46 3.22
 3 1 0 39.28 2.14
 3 1 0 39.07 2.11
 -3 1 0 40.17 2.17
 -3 -1 0 39.07 2.11
 3 -1 0 41.94 2.15
 -4 -1 0 72.74 3.99
 4 -1 0 70.31 3.99
 4 1 0 82.24 4
 -4 1 0 83.09 4.03
 4 -1 0 86.55 4.02
 -4 -1 0 79.6 3.97
 -4 -1 0 65.43 4.02
 -5 1 0 87.86 4.54
 5 1 0 93.91 4.55
 5 1 0 90.31 4.53
 -5 -1 0 82.9 4.54
 5 -1 0 88.82 4.53
 -5 -1 0 91.3 4.5
 -5 -1 0 89.96 4.53
 -5 -1 0 82.14 4.51
 5 1 0 80.82 4.51
 5 -1 0 82.32 4.52
 -6 -1 0 24.91 1.61
 -6 1 0 25.33 1.63
 -6 -1 0 26.5 1.63
 6 1 0 25.86 1.59
 6 1 0 27.32 1.63
 -6 -1 0 26.26 1.62
 6 -1 0 24.64 1.61
 6 1 0 25.66 1.61
 6 -1 0 24.77 1.62
 7 -1 0 124.08 6.78
 -7 -1 0 130.7 6.81
 7 1 0 136.9 6.82
 -7 -1 0 129.65 6.8
 7 1 0 130.15 6.81
 -7 -1 0 129.57 6.78
 -7 -1 0 134.29 6.78
 -7 1 0 139.74 6.82
 7 1 0 125.6 6.79
 7 -1 0 139.3 6.82
 -8 -1 0 134.28 6.85
 -8 -1 0 134.28 6.84
 -8 -1 0 125.75 6.86
 8 1 0 134.37 6.88
 -8 1 0 142.36 6.88
 8 1 0 123.62 6.84
 -8 -1 0 131.66 6.81
 8 1 0 135.68 6.86
 8 -1 0 135.66 6.87
 8 -1 0 125.68 6.83
 -9 -1 0 1.64 0.83
 -9 -1 0 2.3 0.81
 9 1 0 1.35 0.77
 -9 -1 0 3.18 0.87
 9 -1 0 1.18 0.82
 9 -1 0 2.53 0.81
 -9 1 0 1.95 0.84
 -9 -1 0 2.52 0.87
 9 1 0 1.25 0.8
 9 -1 0 2.04 0.84
 -10 -1 0 2.87 0.93
 10 -1 0 3.17 0.88
 -10 -1 0 2.74 0.93
 10 -1 0 3.19 0.92
 -10 -1 0 3.66 0.97
 10 1 0 1.34 0.82
 -10 1 0 4.54 0.96
 10 1 0 3.44 0.93
 10 -1 0 3.1 0.91
 -10 1 0 3.97 0.98
 -10 -1 0 3.63 0.9
 -11 1 0 2.91 1.02
 11 -1 0 2.88 1
 11 -1 0 3.73 1
 11 -1 0 1.19 0.94
 -11 -1 0 3.02 0.98
 -11 -1 0 3.55 1.02
 11 1 0 2.81 1
 -11 -1 0 3.73 1.02
 -11 1 0 1.7 0.9
 -11 1 0 4.04 0.98
 -11 -1 0 2.63 0.95
 11 1 0 2.15 0.9
 12 1 0 67.25 4.02
 12 1 0 67.95 3.99
 -12 -1 0 72.43 3.99
 -12 1 0 69.64 4.01
 12 -1 0 72.59 4.03
 -12 -1 0 77.88 3.97
 12 -1 0 70.58 3.98
 -12 -1 0 68.12 3.99
 -12 -1 0 71.46 3.95
 12 -1 0 65.07 4
 -12 1 0 64.15 4
 -12 1 0 74.54 4
 -13 1 0 72.9 3.8
 -13 -1 0 59.94 3.75
 -13 1 0 68.74 3.83
 -13 -1 0 56.79 3.74
 -13 1 0 62.69 3.79
 13 -1 0 68.97 3.83
 -13 -1 0 62.42 3.7
 -13 -1 0 72.16 3.76
 13 1 0 60.32 3.81
 13 -1 0 66.79 3.82
 13 1 0 56.64 3.76
 -14 -1 0 4.09 1.23
 -14 1 0 7.04 1.32
 -14 -1 0 6.13 1.36
 14 -1 0 5.48 1.36
 14 1 0 4.66 1.25
 -14 -1 0 5.65 1.28
 -14 1 0 5.25 1.27
 14 -1 0 5.86 1.34
 -14 -1 0 3.91 1.29
 14 1 0 5.12 1.37
 -15 1 0 4.37 1.31
 15 -1 0 4.65 1.36
 15 -1 0 6.27 1.42
 -15 -1 0 4.6 1.35
 15 1 0 6.44 1.43
 15 1 0 4.51 1.37
 -15 -1 0 5.74 1.43
 16 1 0 1.57 1.43
 -16 1 0 0.46 1.32
 16 1 0 2.38 1.38
 -16 -1 0 0.51 1.15
 -16 -1 0 2.45 1.34
 16 -1 0 1.54 1.34
 -16 -1 0 1.65 1.37
 16 -1 0 -0.17 1.36
 -17 1 0 0.38 1.39
 17 1 0 0.36 1.47
 -17 -1 0 -0.05 1.49
 -17 -1 0 2.41 1.34
 17 -1 0 2.21 1.46
 -17 -1 0 1.62 1.26
 17 1 0 2.7 1.44
 17 -1 0 1.48 1.48
 -18 -1 0 2.99 1.38
 18 1 0 1.92 1.59
 18 -1 0 1.82 1.53
 -18 1 0 4.07 1.54
 18 -1 0 2.23 1.61
 18 1 0 1.59 1.6
 -18 1 0 1.43 1.53
 -18 -1 0 2.42 1.6
 -19 -1 0 3.35 1.65
 -19 1 0 2.9 1.64
 -19 -1 0 1.59 1.41
 19 -1 0 0.32 1.62
 19 -1 0 3.59 1.76
 -19 1 0 2.68 1.65
 19 1 0 0.37 1.59
 19 1 0 -0.34 1.66
 20 1 0 2.71 1.76
 -20 -1 0 2.33 1.49
 -20 1 0 2.14 1.78
 20 -1 0 5.22 1.93
 -20 -1 0 0.61 1.7
 20 -1 0 5.2 1.93
 20 1 0 4.09 1.89
 21 1 0 2.2 1.9
 -21 -1 0 0.21 1.44
 21 -1 0 0.94 1.86
 0 2 0 9435.84 479.15
 0 -2 0 9999 479.14
 0 -2 0 9807.14 479.14
 0 2 0 9598.09 479.13
 0 2 0 9562.36 479.12
 0 -2 0 9645.53 479.11
 -1 2 0 372.63 18.78
 1 -2 0 372.19 18.78
 -1 -2 0 417.79 18.78
 1 -2 0 371.52 18.8
 -1 2 0 368.49 18.8
 1 2 0 351.74 18.81
 1 2 0 365.9 18.76
 1 -2 0 389.65 18.8
 2 2 0 144.96 7.69
 -2 2 0 149.25 7.75
 2 -2 0 162.57 7.75
 -2 2 0 166.2 7.77
 -2 -2 0 145.92 7.69
 2 -2 0 174.92 7.78
 -2 -2 0 134.23 7.74
 -2 2 0 158.73 7.75
 -3 -2 0 50 2.71
 -3 2 0 51.47 2.81
 -3 2 0 48.8 2.79
 -3 -2 0 49.8 2.76
 3 -2 0 59.74 2.82
 -3 2 0 50.33 2.78
 -4 2 0 16.64 1.22
 -4 2 0 20.02 1.26
 -4 2 0 15.43 1.25
 -4 2 0 18.9 1.28
 4 2 0 18.3 1.17
 -4 -2 0 16.92 1.2
 5 2 0 35.95 2.13
 -5 -2 0 36.82 2.21
 -5 2 0 43.33 2.25
 -5 2 0 38.13 2.22
 -5 -2 0 36.15 2.16
 5 2 0 39.67 2.18
 -6 2 0 13.69 1.21
 -6 -2 0 12.88 1.16
 -6 -2 0 14.29 1.07
 -6 2 0 17 1.2
 6 2 0 14.44 1.12
 6 -2 0 12.93 1.15
 7 2 0 61.45 3.26
 -7 -2 0 55.61 3.16
 7 -2 0 61.79 3.23
 7 2 0 60.15 3.22
 -7 -2 0 55.2 3.22
 -7 -2 0 56.53 3.22
 7 2 0 59.5 3.24
 7 -2 0 57.21 3.23
 7 2 0 54.4 3.22
 -7 2 0 59.92 3.25
 -8 2 0 49.29 2.64
 8 2 0 45.75 2.61
 8 -2 0 43.95 2.62
 -8 -2 0 42.49 2.5
 8 -2 0 47.74 2.6
 -8 -2 0 41.44 2.59
 8 2 0 39.23 2.57
 8 2 0 43.5 2.57
 -8 -2 0 44.24 2.57
 -9 -2 0 19.83 1.64
 9 -2 0 24.11 1.7
 9 2 0 20.48 1.59
 9 2 0 23.84 1.67
 -9 -2 0 23.19 1.62
 9 2 0 20.83 1.64
 9 -2 0 24.04 1.64
 -9 -2 0 22.49 1.54
 -9 2 0 26.13 1.69
 10 2 0 23.03 1.76
 10 2 0 23.91 1.72
 -10 -2 0 23.69 1.65
 10 -2 0 25.41 1.76
 10 2 0 23.61 1.75
 -10 -2 0 25.32 1.72
 -10 -2 0 22.07 1.75
 -10 -2 0 24.13 1.73
 -10 2 0 26.68 1.81
 10 -2 0 24.72 1.79
 -11 -2 0 5.84 1.1
 11 -2 0 5.99 1.09
 11 2 0 6.88 1.07
 -11 -2 0 5.75 0.97
 11 2 0 4.36 1.09
 11 -2 0 8.04 1.16
 -11 -2 0 4.39 1.04
 -11 2 0 6.57 1.15
 11 2 0 4.4 1.05
 -11 -2 0 4.78 1.06
 12 2 0 237.99 12.31
 12 2 0 242.24 12.38
 12 -2 0 234.59 12.3
 -12 -2 0 241.2 12.3
 -12 -2 0 227.24 12.33
 12 2 0 240.52 12.32
 -12 -2 0 227.74 12.22
 -12 -2 0 240.77 12.23
 -12 2 0 262.55 12.35
 12 -2 0 247.86 12.36
 13 -2 0 226.98 10.86
 13 2 0 197.32 10.77
 -13 -2 0 221.25 10.71
 -13 2 0 230.3 10.8
 -13 -2 0 199.24 10.73
 -13 -2 0 194.56 10.67
 13 2 0 203.06 10.84
 -13 -2 0 184.19 10.76
 13 -2 0 218.97 10.79
 14 2 0 35.11 2.63
 14 2 0 39.39 2.76
 -14 -2 0 40.96 2.61
 -14 -2 0 37.11 2.54
 14 -2 0 41.61 2.72
 -14 2 0 45.85 2.69
 -14 2 0 39.43 2.68
 14 -2 0 40.16 2.78
 14 -2 0 39.45 2.69
 -14 -2 0 37.99 2.7
 15 -2 0 1.97 1.35
 -15 2 0 3.11 1.32
 -15 -2 0 1.83 1.12
 15 2 0 0.93 1.27
 -15 -2 0 2.49 1.28
 15 -2 0 1.07 1.36
 15 2 0 1.04 1.33
 -15 -2 0 1.8 1.3
 15 -2 0 3.92 1.43
 16 2 0 4.42 1.51
 16 -2 0 0.66 1.39
 16 -2 0 2.84 1.43
 -16 2 0 0.26 1.34
 -16 -2 0 2.63 1.4
 -16 -2 0 2.98 1.38
 16 2 0 4.33 1.45
 -16 -2 0 3.28 1.18
 16 -2 0 5.32 1.54
 17 2 0 2.2 1.49
 -17 -2 0 1.24 1.18
 -17 -2 0 2.23 1.52
 17 -2 0 1.69 1.52
 -17 2 0 -0.28 1.43
 17 -2 0 2.73 1.6
 17 2 0 0.93 1.52
 -17 -2 0 0.08 1.37
 18 2 0 -0.59 1.62
 -18 -2 0 2.84 1.43
 18 2 0 1.27 1.55
 -18 -2 0 0.74 1.51
 18 -2 0 1.95 1.65
 -18 -2 0 -0.67 1.23
 -18 2 0 2.3 1.55
 18 -2 0 1.66 1.61
 19 2 0 5.88 1.77
 -19 2 0 3.69 1.69
 -19 -2 0 2.77 1.33
 19 -2 0 4.1 1.83
 19 -2 0 4.82 1.81
 19 2 0 3.56 1.79
 -19 -2 0 2.26 1.64
 20 -2 0 27.43 2.69
 20 -2 0 28.33 2.64
 -20 -2 0 23.28 2.19
 20 2 0 27.68 2.67
 -20 2 0 21.77 2.47
 20 2 0 28.02 2.56
 -20 2 0 28.19 2.6
 21 -2 0 2.45 1.92
 -21 2 0 1.84 1.82
 0 3 0 110.58 5.8
 0 -3 0 110.31 5.77
 0 3 0 112.04 5.76
 0 -3 0 112.16 5.8
 0 -3 0 111.79 5.81
 0 3 0 118.82 5.84
 -1 3 0 85.68 4.66
 1 -3 0 97.94 4.73
 1 -3 0 85.77 4.66
 1 -3 0 86.78 4.71
 1 3 0 88.05 4.7
 -1 3 0 84.62 4.69
 -1 -3 0 96.71 4.65
 1 3 0 97.85 4.75
 -1 -3 0 87.84 4.71
 -1 3 0 89.76 4.7
 1 3 0 88.85 4.64
 -2 -3 0 70.22 3.71
 -2 3 0 70.42 3.81
 -2 -3 0 72.7 3.8
 -2 3 0 79 3.82
 -2 3 0 69.26 3.77
 2 3 0 72.19 3.72
 2 3 0 67.04 3.76
 2 3 0 66.72 3.8
 2 -3 0 71.93 3.77
 2 -3 0 78.66 3.81
 2 -3 0 66.26 3.81
 2 3 0 70.15 3.82
 3 -3 0 57.51 3.12
 -3 3 0 56.57 3.15
 3 -3 0 66.2 3.17
 3 3 0 54.48 3.03
 -3 -3 0 55.31 3.02
 -3 3 0 56.16 3.13
 -3 -3 0 57.01 3.12
 3 3 0 58.94 3.14
 -3 3 0 58.46 3.13
 3 -3 0 56.63 3.13
 3 3 0 54.22 3.07
 -4 -3 0 58.27 3.14
 -4 3 0 61.64 3.28
 -4 -3 0 55.75 3.22
 -4 3 0 53.83 3.23
 -4 3 0 59.69 3.25
 4 -3 0 67.36 3.3
 -5 3 0 98.05 5.33
 5 3 0 98.12 5.25
 5 -3 0 104.54 5.36
 -5 -3 0 106.38 5.24
 -5 -3 0 103.63 5.32
 -5 3 0 95.84 5.31
 -5 3 0 100.21 5.31
 -5 3 0 101.45 5.33
 -6 3 0 47.88 2.85
 6 3 0 50.03 2.78
 -6 3 0 46.9 2.85
 -6 3 0 52.55 2.88
 -6 -3 0 51.87 2.84
 6 -3 0 53.03 2.91
 -6 -3 0 52.81 2.78
 -6 3 0 47.81 2.87
 -6 3 0 46.72 2.86
 -7 3 0 83.65 4.64
 -7 3 0 89.66 4.67
 -7 3 0 92.48 4.67
 -7 -3 0 90.6 4.67
 7 3 0 86.11 4.63
 -7 -3 0 81.15 4.62
 7 -3 0 88.15 4.71
 -7 3 0 87.7 4.69
 -7 3 0 84.37 4.66
 7 3 0 83.64 4.58
 -8 3 0 140.28 6.96
 8 3 0 134.49 6.93
 -8 -3 0 134.18 6.95
 -8 -3 0 130.35 6.92
 8 3 0 138.08 7
 -8 3 0 138.24 6.98
 -8 3 0 129.04 6.91
 8 -3 0 131.13 7
 -8 3 0 130.3 6.97
 -8 3 0 132.38 6.97
 8 -3 0 126.58 6.93
 8 3 0 128.45 6.96
 -9 3 0 0.55 0.99
 9 3 0 0.38 0.99
 9 3 0 0.23 0.83
 9 3 0 -0.03 0.88
 -9 3 0 -0.07 0.97
 9 -3 0 1.42 1
 9 3 0 1.65 0.91
 -9 -3 0 0.55 0.8
 -9 -3 0 0.16 0.91
 10 -3 0 20.05 1.72
 -10 -3 0 20.31 1.64
 -10 -3 0 17.09 1.49
 10 3 0 21.67 1.6
 10 3 0 18.79 1.62
 -10 3 0 21.47 1.67
 10 3 0 17.1 1.58
 -10 3 0 19.75 1.64
 11 3 0 8.18 1.28
 11 3 0 9.88 1.26
 11 3 0 11.85 1.38
 -11 -3 0 12.14 1.33
 -11 -3 0 9.9 1.2
 -11 3 0 6.29 1.35
 -11 3 0 9.32 1.38
 11 -3 0 11.28 1.45
 -12 -3 0 143.91 7.57
 12 3 0 148.04 7.7
 12 3 0 143.43 7.66
 -12 3 0 149.7 7.7
 12 3 0 141.78 7.73
 -12 -3 0 143.9 7.67
 12 -3 0 142.66 7.71
 -13 -3 0 135.38 7.16
 -13 3 0 139.23 7.29
 13 3 0 132.36 7.26
 13 3 0 134.98 7.35
 -13 -3 0 141.92 7.19
 13 3 0 137.51 7.29
 13 -3 0 128.81 7.29
 -14 3 0 22.28 1.96
 14 3 0 19.24 1.85
 14 3 0 22.35 1.9
 14 -3 0 19.58 1.96
 14 3 0 15.19 1.94
 -14 -3 0 21.18 1.72
 -14 -3 0 22.27 1.78
 15 3 0 15.37 1.79
 15 -3 0 15.93 1.9
 15 3 0 16.33 1.79
 -15 -3 0 18.09 1.7
 15 3 0 18.5 1.93
 -15 -3 0 18.71 1.63
 -16 -3 0 3.09 1.18
 16 -3 0 2.21 1.5
 -16 -3 0 3.73 1.36
 16 3 0 2.79 1.38
 16 3 0 3.62 1.52
 17 3 0 2.74 1.5
 -17 3 0 1.09 1.47
 -17 -3 0 2.4 1.42
 17 -3 0 2.39 1.66
 17 3 0 2.22 1.62
 -17 -3 0 2.95 1.2
 18 -3 0 2.73 1.8
 18 -3 0 2.28 1.67
 -18 -3 0 1.95 1.41
 18 3 0 4.24 1.64
 -18 -3 0 0.97 1.22
 18 3 0 3.47 1.73
 -18 3 0 2.19 1.63
 -19 -3 0 1.19 1.28
 19 3 0 5.98 1.88
 -19 3 0 3.69 1.77
 19 -3 0 4.02 1.9
 -19 -3 0 4.63 1.52
 19 3 0 4.92 1.74
 -20 3 0 5.17 1.92
 20 3 0 5.87 1.88
 20 3 0 6.1 2
 -20 -3 0 5.33 1.41
 -20 -3 0 7.62 1.68
 0 -4 0 24.69 1.67
 0 4 0 24.24 1.71
 0 4 0 24.37 1.59
 0 -4 0 24.53 1.7
 0 -4 0 27.17 1.62
 0 4 0 24.95 1.69
 1 -4 0 84.69 4.83
 -1 4 0 82.38 4.83
 1 -4 0 89.2 4.78
 1 -4 0 91.35 4.83
 -1 4 0 97.84 4.84
 -1 -4 0 93.2 4.77
 -1 -4 0 90.54 4.84
 1 4 0 95.15 4.87
 -1 4 0 92.65 4.8
 1 4 0 92.02 4.81
 1 4 0 92.95 4.77
 -2 4 0 22.05 1.62
 -2 -4 0 23.23 1.63
 -2 -4 0 22.72 1.61
 2 4 0 21.18 1.6
 2 4 0 23.53 1.48
 2 -4 0 20.65 1.52
 -2 4 0 24.29 1.6
 2 -4 0 25.83 1.62
 2 4 0 25.03 1.65
 2 4 0 21.4 1.55
 -2 -4 0 22.23 1.46
 -2 4 0 21.48 1.53
 2 -4 0 22.54 1.61
 -2 4 0 20.99 1.54
 3 4 0 89.47 4.78
 -3 4 0 89.2 4.76
 3 4 0 93.12 4.82
 3 -4 0 84.81 4.74
 -3 4 0 91.99 4.8
 -3 -4 0 89.66 4.78
 3 -4 0 83.68 4.76
 3 4 0 92.03 4.74
 -3 4 0 89.52 4.81
 -3 -4 0 84.69 4.76
 3 4 0 87.4 4.67
 -3 -4 0 92.72 4.68
 3 -4 0 91.92 4.79
 -3 4 0 90.49 4.77
 -4 4 0 65.78 3.68
 -4 -4 0 63.34 3.54
 -4 -4 0 64.35 3.66
 -4 4 0 68.59 3.69
 -4 4 0 68.18 3.69
 4 4 0 64.81 3.62
 4 4 0 67.51 3.68
 4 -4 0 70.98 3.71
 -5 4 0 213.17 11.23
 -5 4 0 228.55 11.26
 -5 4 0 218.46 11.24
 -5 -4 0 215.21 11.23
 5 -4 0 229.64 11.29
 -5 -4 0 217.38 11.13
 -6 -4 0 11.75 1.2
 -6 4 0 12.34 1.22
 -6 4 0 12.7 1.25
 6 -4 0 12.11 1.27
 -6 4 0 12.72 1.22
 -6 -4 0 10.41 1.01
 6 4 0 11.97 1.12
 -6 4 0 12.64 1.29
 -7 -4 0 29.36 1.91
 -7 4 0 26.96 1.91
 7 4 0 25.15 1.79
 7 -4 0 28.12 1.97
 -7 -4 0 26.4 1.77
 -7 4 0 27.85 1.92
 -7 4 0 29.33 1.93
 -7 4 0 28.79 1.94
 -8 4 0 49.48 3.03
 8 4 0 48.4 2.92
 -8 -4 0 52.34 2.92
 -8 -4 0 50.56 3.06
 8 -4 0 53.71 3.12
 -8 4 0 55.45 3.06
 8 4 0 48.84 2.99
 -8 4 0 50.91 3.04
 -8 4 0 53.78 3.07
 -8 4 0 52.18 3.07
 -8 -4 0 47.75 2.99
 -9 4 0 2.94 1.05
 9 -4 0 3 1.13
 9 4 0 2.86 1.16
 -9 4 0 5.17 1.18
 -9 -4 0 4.14 1.05
 9 4 0 2.72 1
 -9 4 0 3.47 1.11
 -9 4 0 3.5 1.12
 -9 4 0 4.12 1.09
 -9 -4 0 3.64 0.91
 -9 -4 0 3.57 1.14
 9 -4 0 1.44 1.1
 -10 4 0 5.75 1.22
 -10 -4 0 6.82 1.32
 10 4 0 8.01 1.21
 -10 4 0 6.72 1.32
 10 4 0 6.63 1.29
 10 4 0 7.49 1.25
 -10 -4 0 4.9 1.03
 10 -4 0 6.02 1.31
 -10 -4 0 5.41 1.12
 -10 4 0 7.64 1.31
 10 -4 0 6.33 1.32
 -10 4 0 5.97 1.2
 -10 4 0 5.08 1.31
 -11 -4 0 2.4 1.1
 11 -4 0 1.77 1.29
 -11 4 0 -1.03 1.26
 -11 4 0 2.11 1.23
 -11 4 0 1.42 1.11
 -11 4 0 3.54 1.29
 11 4 0 1.04 1.17
 -11 -4 0 2.09 1
 11 -4 0 0.29 1.23
 11 4 0 2.56 1.18
 11 4 0 1.19 1.13
 12 -4 0 31.86 2.47
 -12 4 0 34.07 2.34
 -12 4 0 33.51 2.52
 -12 4 0 33.31 2.44
 12 4 0 30.95 2.44
 12 4 0 31.03 2.33
 12 -4 0 32.13 2.51
 12 4 0 33.95 2.4
 -12 4 0 36.96 2.43
 -12 -4 0 31.2 2.28
 -13 4 0 19.61 1.84
 -13 4 0 15.42 1.89
 -13 4 0 17.86 1.72
 13 -4 0 16.66 1.88
 -13 -4 0 19.08 1.73
 13 4 0 13.65 1.84
 13 -4 0 18.94 1.96
 13 4 0 16.74 1.79
 13 4 0 18.77 1.75
 14 -4 0 2.49 1.57
 -14 4 0 2.88 1.33
 -14 -4 0 4.35 1.31
 14 -4 0 5.43 1.55
 14 4 0 2.31 1.38
 -14 -4 0 4.42 1.26
 14 4 0 2.5 1.31
 14 4 0 4.71 1.52
 15 4 0 0.82 1.37
 15 4 0 1.28 1.48
 -15 -4 0 1.95 1.29
 15 -4 0 3.05 1.56
 -15 -4 0 0.65 1.29
 -16 -4 0 22.63 1.97
 16 -4 0 28.41 2.39
 16 4 0 22.49 2.16
 16 4 0 24.29 2.37
 -16 -4 0 22.03 2.08
 17 4 0 28.42 2.47
 -17 -4 0 29.91 2.3
 17 4 0 32.03 2.73
 -17 -4 0 30.85 2.44
 17 -4 0 30.58 2.63
 -18 -4 0 8.18 1.68
 18 4 0 9.49 2.02
 18 4 0 8.46 1.77
 18 -4 0 8.14 1.94
 19 4 0 6.88 1.87
 -19 4 0 7.69 1.91
 -19 -4 0 8.01 1.77
 0 5 0 46.34 2.56
 0 5 0 42.69 2.46
 0 5 0 44.2 2.59
 0 -5 0 42.92 2.46
 0 -5 0 36.79 2.48
 0 -5 0 40.85 2.55
 -1 5 0 19.27 1.6
 1 -5 0 21.21 1.64
 -1 -5 0 24.63 1.52
 1 -5 0 20.22 1.5
 1 -5 0 18.16 1.55
 1 5 0 24.05 1.66
 1 5 0 21.79 1.6
 -1 5 0 17.94 1.47
 -1 5 0 23.11 1.62
 -1 -5 0 24.13 1.67
 -1 -5 0 21.01 1.67
 1 5 0 23.22 1.5
 -2 5 0 7.75 1.15
 -2 -5 0 9.75 1.15
 2 5 0 9.82 1.1
 -2 -5 0 10.3 1.18
 2 5 0 10.1 1
 2 5 0 9.56 1.14
 -2 5 0 8.67 1.08
 -2 5 0 8.99 1.05
 2 -5 0 9.58 1.12
 2 -5 0 8.8 1.18
 2 -5 0 7.09 1.02
 -2 -5 0 8.21 0.97
 -2 5 0 8.6 1.15
 2 5 0 8.56 1.15
 3 -5 0 2.93 0.98
 3 5 0 1.98 0.76
 -3 -5 0 3.04 1
 3 5 0 2.86 0.91
 -3 5 0 1.35 0.84
 3 5 0 3.11 0.98
 -3 5 0 1.74 0.87
 -3 -5 0 3.15 0.99
 3 -5 0 1.58 0.94
 3 -5 0 1.31 0.89
 -3 -5 0 2.16 0.78
 -3 5 0 2.59 0.99
 3 5 0 3.51 0.98
 -3 5 0 2.06 0.96
 -3 -5 0 3.88 0.98
 4 5 0 6.41 1.1
 -4 5 0 7.34 1.14
 -4 5 0 6.05 1.04
 -4 -5 0 6.78 0.9
 4 5 0 7 1.05
 -4 5 0 6.42 1.03
 -4 -5 0 6.58 1.13
 4 -5 0 7.51 1.12
 -4 5 0 5.9 1.11
 -4 -5 0 5.39 1.06
 4 5 0 7.24 1.1
 -5 -5 0 11.24 1.09
 5 5 0 12.95 1.34
 -5 5 0 11.68 1.34
 -5 5 0 12.23 1.32
 -5 5 0 13.67 1.38
 5 -5 0 11.37 1.32
 5 5 0 13.83 1.27
 -5 -5 0 12.89 1.34
 -6 -5 0 5.03 0.87
 -6 5 0 5.56 1.18
 -6 -5 0 5.14 1.09
 6 5 0 3.12 0.95
 6 5 0 4.56 1
 -6 5 0 5.02 1.12
 6 -5 0 6.22 1.18
 -6 5 0 6.1 1.16
 7 5 0 5.14 1.05
 -7 5 0 8.32 1.19
 -7 5 0 5.95 1.22
 -7 -5 0 7.06 1.19
 -7 5 0 7.17 1.23
 7 -5 0 7.88 1.27
 -7 -5 0 6 0.93
 -7 5 0 6.96 1.24
 8 5 0 9.29 1.18
 -8 5 0 8.89 1.36
 -8 5 0 9.95 1.33
 -8 5 0 9.04 1.34
 -8 5 0 9.52 1.32
 -8 -5 0 8.61 1.06
 -8 -5 0 9 1.31
 8 -5 0 7.47 1.37
 9 5 0 0.28 1.04
 -9 -5 0 0.24 0.84
 -9 5 0 0.94 1.12
 -9 -5 0 2.62 1.12
 -9 5 0 2.21 1.23
 -9 5 0 0.39 1.14
 -9 5 0 0.97 1.27
 -9 5 0 -0.32 1.19
 9 5 0 1.32 1.01
 9 -5 0 2.87 1.24
 -10 5 0 6.31 1.31
 -10 -5 0 6.81 1.3
 -10 5 0 6.27 1.31
 10 5 0 7.17 1.46
 -10 -5 0 5.21 1.05
 10 5 0 4.33 1.22
 -10 5 0 3.45 1.36
 10 -5 0 4.4 1.38
 10 -5 0 4.64 1.39
 -10 5 0 5.54 1.37
 -11 -5 0 4.69 1.28
 11 5 0 3.69 1.24
 -11 5 0 3.95 1.4
 -11 5 0 5.23 1.37
 -11 -5 0 3.54 1.04
 -11 5 0 4.4 1.32
 11 5 0 5.58 1.44
 11 -5 0 4.07 1.47
 11 -5 0 4.84 1.44
 -12 5 0 17.36 1.8
 12 5 0 16.19 1.86
 -12 -5 0 15.44 1.55
 12 5 0 15.93 1.77
 -12 -5 0 17.62 1.76
 12 -5 0 18.99 2
 12 -5 0 16.57 1.94
 12 5 0 20.07 1.92
 13 5 0 26.45 2.23
 -13 -5 0 27.15 2.04
 13 -5 0 26.47 2.4
 13 5 0 26.83 2.36
 13 -5 0 29.39 2.49
 -13 -5 0 30.01 2.23
 14 -5 0 27.86 2.53
 14 -5 0 35.2 2.62
 14 5 0 28.29 2.51
 -14 -5 0 27.32 2.14
 -14 -5 0 29.89 2.34
 14 5 0 26.97 2.32
 -15 -5 0 2.85 1.47
 15 5 0 6.95 1.58
 -15 -5 0 4.85 1.27
 15 -5 0 6.76 1.78
 15 -5 0 3.14 1.79
 15 5 0 4.08 1.74
 16 5 0 3.47 1.6
 -16 -5 0 2.31 1.26
 -16 -5 0 4.09 1.51
 16 5 0 0.89 1.69
 16 -5 0 4.99 1.85
 16 -5 0 1.59 1.79
 -16 -5 0 1.33 1.37
 -17 -5 0 0.19 1.26
 17 -5 0 3.31 1.87
 -17 -5 0 0.7 1.49
 17 5 0 0.07 1.76
 17 5 0 1.74 1.57
 18 5 0 3.28 1.67
 -18 -5 0 0.1 1.27
 -18 -5 0 -0.28 1.56
 19 5 0 2.01 1.77
 0 6 0 78.48 4.48
 0 6 0 88.95 4.6
 0 6 0 85.67 4.67
 0 -6 0 81.99 4.5
 0 -6 0 82.58 4.6
 -1 -6 0 9.84 1.26
 1 -6 0 2.78 1.15
 1 6 0 9.9 1.3
 1 -6 0 1.53 1.04
 1 6 0 8.73 1.03
 1 6 0 9.7 1.25
 -1 -6 0 10.25 1.29
 -1 -6 0 9.46 1.05
 -1 6 0 1.08 1.1
 1 -6 0 1.61 0.99
 2 6 0 3.19 1.07
 -2 6 0 3 0.99
 -2 6 0 2.69 1.2
 2 6 0 2.75 1.15
 2 6 0 3.5 1.15
 -2 6 0 0.68 1.1
 -2 -6 0 3.73 0.94
 -2 -6 0 2.35 1.12
 -2 -6 0 2.8 1.18
 2 -6 0 2.34 1.11
 2 -6 0 3.14 1.21
 2 -6 0 2.87 1.02
 -2 6 0 0.49 1.04
 2 6 0 3.18 0.93
 3 6 0 33.75 2.27
 3 6 0 37.08 2.5
 -3 -6 0 36.01 2.43
 3 6 0 36.06 2.37
 3 -6 0 40.58 2.51
 -3 6 0 40.36 2.51
 3 -6 0 31.93 2.47
 -3 6 0 39.43 2.49
 3 6 0 35.46 2.49
 -3 -6 0 35.45 2.26
 -3 -6 0 34.19 2.46
 -3 6 0 39.43 2.4
 -3 6 0 42.49 2.51
 3 -6 0 37.99 2.4
 4 6 0 48.06 2.83
 -4 -6 0 44.36 2.67
 -4 6 0 48.36 2.89
 -4 -6 0 40.75 2.85
 -4 6 0 42.2 2.84
 -4 6 0 45.84 2.91
 4 6 0 45.16 2.88
 4 -6 0 52.03 2.98
 -4 -6 0 44.69 2.87
 4 6 0 43.46 2.9
 -4 -6 0 43.54 2.82
 -4 6 0 46.27 2.82
 -5 6 0 125.84 7.42
 5 -6 0 151.47 7.55
 -5 -6 0 128.67 7.44
 -5 -6 0 142.08 7.46
 -5 -6 0 140.7 7.29
 -5 6 0 139.33 7.42
 5 6 0 146.32 7.53
 5 6 0 144.72 7.4
 -5 6 0 142.16 7.48
 5 6 0 137.88 7.44
 -5 6 0 144.84 7.46
 -6 6 0 17.22 1.72
 -6 6 0 16 1.67
 6 6 0 17.6 1.74
 6 6 0 16.96 1.76
 -6 -6 0 16.36 1.4
 6 6 0 17.85 1.63
 -6 6 0 16.75 1.73
 6 -6 0 20.06 1.77
 6 6 0 17.53 1.58
 -6 -6 0 16.9 1.67
 7 6 0 15.07 1.46
 -7 -6 0 14.02 1.59
 7 6 0 11.84 1.59
 7 6 0 13.68 1.52
 -7 6 0 14.49 1.61
 -7 6 0 13.83 1.56
 7 6 0 14.68 1.67
 -7 -6 0 13.61 1.26
 7 -6 0 13.16 1.65
 -7 6 0 11.57 1.57
 8 6 0 29.23 2.17
 -8 6 0 34.63 2.3
 -8 6 0 29.47 2.27
 8 6 0 28.36 2.12
 8 -6 0 31.35 2.38
 -8 6 0 30.39 2.29
 -8 -6 0 27.1 2.25
 -8 -6 0 28.32 1.95
 -9 6 0 1.2 1.3
 -9 -6 0 0.59 0.88
 9 6 0 2.76 1.14
 9 6 0 1.77 1.21
 9 -6 0 1.25 1.37
 -9 -6 0 2.75 1.29
 -9 6 0 2.92 1.33
 -10 -6 0 0.49 0.95
 10 -6 0 0.17 1.39
 -10 -6 0 -0.63 1.32
 10 6 0 1.97 1.18
 10 6 0 0.18 1.24
 -11 -6 0 2.79 1.06
 11 -6 0 3.11 1.57
 11 6 0 5.59 1.42
 11 -6 0 4.26 1.61
 -11 -6 0 3.01 1.41
 -12 -6 0 6.99 1.18
 12 6 0 7.97 1.56
 -12 -6 0 8.57 1.58
 12 -6 0 6.57 1.71
 12 6 0 7.81 1.68
 12 -6 0 10.31 1.83
 13 6 0 3.91 1.52
 13 -6 0 3.97 1.68
 -13 -6 0 3.78 1.5
 13 -6 0 1.95 1.69
 -13 -6 0 1.37 1.08
 13 6 0 1.88 1.58
 14 -6 0 1.43 1.69
 14 6 0 1.74 1.53
 14 -6 0 0.62 1.83
 -14 -6 0 0.84 1.08
 14 6 0 2.79 1.73
 -14 -6 0 2.24 1.55
 -15 -6 0 3.31 1.6
 -15 -6 0 0.8 1.13
 15 6 0 4.07 1.62
 15 6 0 2.71 1.81
 15 -6 0 3.69 1.85
 16 6 0 21.35 2.49
 16 6 0 22.8 2.28
 -16 -6 0 22.54 2.29
 16 -6 0 22.51 2.54
 17 6 0 30.93 2.68
 18 6 0 7.51 1.88
 0 7 0 4.84 1.32
 0 7 0 6.72 1.36
 0 -7 0 4.98 1.32
 0 7 0 4.16 1.09
 0 -7 0 5.47 1.16
 1 -7 0 4.17 1.32
 1 7 0 3.22 1.27
 1 7 0 3.99 1.07
 -1 -7 0 4.07 1.28
 1 -7 0 3.49 1.11
 -1 7 0 3.65 1.3
 1 7 0 4.41 1.26
 -1 -7 0 4.93 1.09
 -1 -7 0 5.48 1.34
 1 -7 0 1.93 1.17
 -1 7 0 3.84 1.11
 -1 7 0 5.01 1.31
 -2 7 0 2.48 1.1
 2 7 0 4.11 1.07
 -2 7 0 3.06 1.37
 -2 -7 0 4.97 1.05
 -2 -7 0 4.23 1.36
 -2 7 0 3.66 1.32
 2 7 0 4.39 1.24
 -2 -7 0 4.38 1.29
 2 7 0 5.78 1.36
 2 -7 0 4.78 1.26
 2 -7 0 3.55 1.19
 2 7 0 3.74 1.31
 -2 7 0 4.45 1.32
 -3 7 0 1.35 1.1
 -3 -7 0 1.91 0.97
 -3 7 0 2.54 1.3
 3 -7 0 1.53 1.26
 -3 -7 0 1.72 1.31
 3 7 0 2.29 1.3
 3 -7 0 1.13 1.32
 -3 -7 0 0.34 1.22
 3 7 0 1.33 1.18
 3 7 0 1.25 1.01
 -3 7 0 2.08 1.31
 3 7 0 1.02 1.27
 -4 -7 0 26.51 2.21
 -4 -7 0 25.88 1.89
 -4 7 0 27.08 2.07
 -4 -7 0 28.02 2.15
 4 7 0 28.99 2.09
 4 7 0 27.12 2.23
 -4 7 0 23.48 2.12
 4 -7 0 30.62 2.25
 -5 7 0 13.71 1.6
 -5 -7 0 16.25 1.79
 5 -7 0 14.09 1.75
 5 7 0 17.14 1.66
 5 7 0 12.07 1.68
 -5 -7 0 14.21 1.65
 -5 -7 0 14.16 1.36
 -5 7 0 15.05 1.66
 -6 -7 0 3.12 1.39
 6 7 0 4.94 1.28
 6 7 0 4.11 1.43
 6 7 0 2.63 1.29
 -6 7 0 4.26 1.35
 -6 -7 0 1.47 1.27
 -6 7 0 6.15 1.37
 -6 -7 0 2.93 1.01
 6 -7 0 4.79 1.5
 -7 7 0 27.93 2.27
 7 -7 0 30.66 2.45
 -7 -7 0 28.68 2.34
 -7 -7 0 24.36 2.2
 7 7 0 29.9 2.36
 -7 -7 0 29.19 1.97
 -7 7 0 28.78 2.3
 7 7 0 28.46 2.17
 8 7 0 9.16 1.48
 -8 -7 0 11.75 1.71
 8 -7 0 11.61 1.79
 -8 -7 0 12.17 1.27
 8 7 0 10.31 1.71
 -8 7 0 9.79 1.58
 -9 -7 0 3.66 1.5
 9 7 0 2.91 1.29
 -9 -7 0 3.71 1.02
 9 -7 0 0.06 1.5
 -10 -7 0 4.95 1.59
 -10 -7 0 4.39 1.06
 10 -7 0 4.23 1.66
 10 7 0 5.9 1.41
 10 7 0 4.75 1.48
 11 7 0 14.46 1.78
 11 7 0 8.89 1.59
 -11 -7 0 10.46 1.25
 11 -7 0 11.33 1.94
 -11 -7 0 10.72 1.8
 -12 -7 0 26.56 2.05
 12 -7 0 31.66 2.71
 -12 -7 0 29.98 2.52
 12 7 0 30.43 2.49
 12 -7 0 32.93 2.74
 13 -7 0 23.68 2.5
 13 7 0 25.19 2.29
 -13 -7 0 19.46 2.26
 14 -7 0 22.6 2.51
 14 7 0 21.79 2.53
 14 7 0 23.79 2.31
 15 7 0 -0.23 1.63
 16 7 0 0.42 1.7
 0 8 0 15.89 1.88
 0 -8 0 14.11 1.57
 0 8 0 9.93 1.52
 0 -8 0 14.07 1.83
 1 8 0 112.86 5.7
 -1 -8 0 97.55 5.63
 -1 -8 0 102.46 5.37
 -1 -8 0 98.38 5.52
 1 -8 0 93.07 5.37
 -1 8 0 88.22 5.34
 1 8 0 99.95 5.37
 -1 8 0 96.27 5.59
 -2 8 0 4.67 1.38
 -2 -8 0 16.33 1.78
 -2 -8 0 13.12 1.43
 2 8 0 13.3 1.5
 2 8 0 16.18 1.84
 -2 8 0 6.37 1.62
 2 -8 0 5.07 1.49
 -2 -8 0 14.66 1.87
 -3 8 0 16.58 1.75
 -3 -8 0 18.35 1.95
 -3 -8 0 23.22 1.65
 -3 -8 0 17.74 2.05
 3 -8 0 15.62 1.98
 -3 8 0 16.82 1.97
 3 8 0 14.87 1.66
 3 8 0 18.3 1.99
 3 -8 0 19.35 1.92
 -4 -8 0 16.23 1.5
 -4 8 0 13.31 1.67
 4 8 0 22.04 2.04
 -4 8 0 16.99 1.91
 -4 -8 0 15.96 1.91
 -4 -8 0 13.55 1.81
 4 -8 0 16.71 1.94
 -5 8 0 12.31 1.84
 5 8 0 15.53 1.92
 5 -8 0 16.65 2
 -5 -8 0 16.48 1.84
 -5 -8 0 13.97 1.9
 -5 -8 0 14.14 1.45
 -6 -8 0 22.45 2.06
 6 8 0 21.41 2.19
 -6 -8 0 21.44 2.21
 -6 8 0 21.56 2.13
 6 -8 0 20.57 2.22
 -6 -8 0 20.67 1.72
 -7 -8 0 9.02 1.64
 7 -8 0 7.37 1.84
 -7 8 0 10.37 1.69
 -7 -8 0 8.15 1.21
 7 8 0 9.84 1.79
 -7 -8 0 9.87 1.81
 -8 8 0 21.35 2.12
 8 -8 0 21.53 2.38
 8 8 0 20.95 2.25
 -8 -8 0 18.19 1.64
 -8 -8 0 22.54 2.21
 -8 -8 0 19.53 2.04
 9 -8 0 20.15 2.29
 -9 -8 0 13.74 1.46
 9 8 0 15.57 2.14
 -9 -8 0 16.8 1.92
 -9 -8 0 18.53 2.09
 -9 8 0 15.1 1.99
 10 -8 0 2.92 1.85
 -10 -8 0 1.72 1.48
 -10 -8 0 0.12 1.67
 10 8 0 3.75 1.61
 10 8 0 4.31 1.8
 -10 8 0 3.39 1.57
 11 8 0 17.92 2.11
 11 -8 0 19.84 2.38
 -11 -8 0 17.55 1.96
 -11 8 0 18.96 2.12
 12 8 0 19.37 2.15
 12 -8 0 16.16 2.39
 -12 8 0 16.9 2.12
 13 8 0 13.44 2.02
 14 8 0 3.81 1.85
 15 8 0 1.65 1.82
 0 -9 0 3.87 1.32
 0 9 0 1.42 1.63
 0 9 0 2.38 1.38
 1 9 0 7.67 1.79
 -1 9 0 5.77 1.72
 -1 -9 0 7.5 1.36
 1 9 0 6.84 1.48
 -1 -9 0 10.64 1.82
 -1 -9 0 7.29 1.85
 2 9 0 0.44 1.31
 -2 9 0 1.56 1.59
 -2 -9 0 2.26 1.62
 -2 -9 0 1.7 1.18
 2 9 0 4.84 1.7
 -3 -9 0 2.82 1.6
 3 9 0 0.19 1.59
 -3 -9 0 0.54 1.1
 -3 9 0 -0.81 1.57
 -4 -9 0 2 1.08
 -4 -9 0 1.55 1.55
 4 9 0 4.61 1.75
 4 -9 0 3.25 1.71
 -4 9 0 3.88 1.69
 5 9 0 6.74 1.79
 -5 9 0 5.83 1.77
 5 -9 0 5.3 1.83
 -5 -9 0 6.43 1.66
 -5 -9 0 5.42 1.13
 -6 9 0 4.78 1.75
 -6 -9 0 4.45 1.68
 6 9 0 3.06 1.71
 6 -9 0 4.52 1.82
 -7 -9 0 7.01 1.72
 -7 9 0 6.65 1.89
 7 9 0 7.51 1.9
 7 -9 0 7.5 1.97
 8 -9 0 11.06 2.17
 -8 -9 0 11.86 1.9
 -8 9 0 12.48 2.01
 9 -9 0 0.22 1.91
 -9 9 0 2.22 1.7
 -9 -9 0 3.88 1.68
 -10 -9 0 4.46 1.66
 10 9 0 2.74 1.71
 -10 9 0 5.47 1.82
 11 9 0 2.28 1.74
 12 9 0 11.23 2.04
 5 -10 0 6.57 1.96
 22 0 -1 -0.14 1.85
 -21 0 1 1.46 1.63
 21 0 -1 0.53 1.74
 -20 0 1 -0.33 1.59
 20 0 -1 2.58 1.79
 20 0 -1 2.76 1.76
 19 0 -1 2.42 1.69
 19 0 -1 2.5 1.75
 -19 0 1 2.31 1.6
 18 0 -1 1.14 1.54
 -18 0 1 0.66 1.42
 18 0 -1 3.05 1.61
 17 0 -1 1.13 1.41
 -17 0 1 0.48 1.34
 17 0 -1 0.55 1.52
 16 0 -1 -0.97 1.39
 -16 0 1 -0.27 1.24
 16 0 -1 0.45 1.31
 -16 0 1 2.68 1.27
 15 0 -1 -1.02 1.2
 -15 0 1 0.14 1.11
 -15 0 1 0.75 1.18
 15 0 -1 0.96 1.3
 -14 0 1 0.13 1
 14 0 -1 1.18 1.28
 14 0 -1 1.15 1.17
 -14 0 1 0.19 1.09
 -13 0 1 -0.18 1
 -13 0 1 -1.22 0.99
 13 0 -1 -1.09 1.16
 13 0 -1 -0.47 1.09
 -12 0 1 -0.1 0.92
 12 0 -1 -0.18 0.92
 -12 0 1 -1.13 0.92
 -12 0 1 -0.24 0.82
 -11 0 1 0.03 0.75
 -11 0 1 0.37 0.77
 -11 0 1 0.03 0.83
 11 0 -1 -0.41 0.84
 -10 0 1 -0.14 0.7
 10 0 -1 0.83 0.8
 -10 0 1 -0.13 0.77
 -10 0 1 0.45 0.73
 -9 0 1 0.07 0.72
 9 0 -1 0.48 0.7
 -9 0 1 0.93 0.64
 -9 0 1 0.11 0.68
 9 0 -1 -0.3 0.69
 8 0 -1 0.74 0.69
 -8 0 1 -0.2 0.66
 -8 0 1 0.06 0.64
 -8 0 1 0.23 0.57
 8 0 -1 -0.03 0.64
 -7 0 1 0.03 0.59
 7 0 -1 -0.05 0.58
 -7 0 1 0.13 0.62
 -7 0 1 0.1 0.54
 7 0 -1 0.26 0.67
 6 0 -1 0.47 0.56
 6 0 -1 0.09 0.56
 -6 0 1 0.59 0.59
 -6 0 1 0.45 0.47
 -6 0 1 0.15 0.54
 -5 0 1 0.44 0.49
 -5 0 1 0.17 0.55
 -5 0 1 -0.02 0.7
 5 0 -1 -0.01 0.5
 -5 0 1 0.13 0.5
 -5 0 1 0.06 0.4
 5 0 -1 0.61 0.49
 4 0 -1 -0.33 0.45
 -4 0 1 -0.28 0.5
 -4 0 1 0.05 0.34
 -4 0 1 0.01 0.42
 4 0 -1 0.29 0.4
 -4 0 1 -0.16 0.64
 -4 0 1 -0.19 0.44
 3 0 -1 0.22 0.43
 -3 0 1 -0.12 0.33
 -3 0 1 0.59 0.33
 -3 0 1 -0.29 0.55
 3 0 -1 0.36 0.36
 -3 0 1 -0.1 0.35
 -3 0 1 0.69 0.43
 2 0 -1 0.4 0.38
 -2 0 1 -0.83 0.39
 2 0 -1 0.09 0.46
 2 0 -1 -0.35 0.29
 -1 0 1 0.05 0.25
 1 0 -1 0.75 0.32
 -1 0 1 0.15 0.32
 0 0 1 0.62 0.33
 0 0 -1 0.86 0.29
 0 0 1 0.57 0.29
 0 0 -1 -0.23 0.3
 0 0 -1 0.27 0.3
 0 0 -1 0.36 0.29
 0 0 1 0.16 0.33
 -1 0 -1 0.25 0.32
 1 0 1 0.79 0.3
 -1 0 -1 -0.02 0.37
 1 0 1 -0.22 0.37
 -1 0 -1 0.06 0.38
 2 0 1 -0.04 0.38
 -2 0 -1 -0.17 0.38
 2 0 1 0.33 0.5
 -3 0 -1 -0.02 0.46
 3 0 1 0.45 0.46
 -4 0 -1 0.32 0.57
 4 0 1 0.28 0.53
 -5 0 -1 -0.2 0.61
 -5 0 -1 0.06 0.65
 -5 0 -1 -0.06 0.77
 5 0 1 0.24 0.56
 6 0 1 -0.2 0.64
 -6 0 -1 -0.23 0.82
 -6 0 -1 0.07 0.68
 -6 0 -1 0.67 0.65
 -7 0 -1 -0.37 0.87
 -7 0 -1 0.26 0.71
 -7 0 -1 -0.17 0.81
 -7 0 -1 0.4 0.76
 7 0 1 0.36 0.67
 -8 0 -1 -0.36 0.78
 -8 0 -1 0.55 0.92
 8 0 1 0.1 0.73
 -8 0 -1 0.61 0.86
 -8 0 -1 0.94 0.77
 -9 0 -1 -0.06 0.95
 9 0 1 -0.45 0.74
 -9 0 -1 1.08 0.84
 -9 0 -1 0.03 0.84
 9 0 1 1.5 0.86
 -9 0 -1 1.06 0.82
 -10 0 -1 0.76 0.9
 10 0 1 -0.19 0.79
 -10 0 -1 0.11 0.86
 10 0 1 -1.22 0.93
 -10 0 -1 1.13 0.96
 -10 0 -1 0.8 1.05
 -11 0 -1 1.08 0.97
 11 0 1 -0.8 0.88
 -11 0 -1 0.08 0.98
 -11 0 -1 -0.53 1.13
 11 0 1 1.26 0.99
 -11 0 -1 1.16 1.02
 -12 0 -1 0.88 1.05
 -12 0 -1 1.4 1.23
 -12 0 -1 0.19 1.07
 12 0 1 0.89 1.07
 -12 0 -1 -1.06 1.09
 12 0 1 0.77 1.02
 -13 0 -1 14.37 1.76
 -13 0 -1 11.27 1.82
 13 0 1 10.98 1.57
 -13 0 -1 16.09 1.69
 13 0 1 9.36 1.68
 -14 0 -1 2.81 1.46
 -14 0 -1 1.23 1.32
 14 0 1 1.15 1.33
 14 0 1 2.59 1.29
 -14 0 -1 2.37 1.33
 -15 0 -1 2.65 1.52
 -15 0 -1 0.79 1.37
 15 0 1 1.12 1.4
 15 0 1 1.13 1.29
 16 0 1 2.68 1.49
 -16 0 -1 2.2 1.47
 -16 0 -1 1.65 1.43
 -16 0 -1 1.29 1.42
 16 0 1 -0.42 1.3
 -17 0 -1 1.46 1.53
 17 0 1 4.24 1.59
 17 0 1 0.74 1.45
 18 0 1 -0.6 1.6
 -18 0 -1 0.75 1.64
 18 0 1 -1.09 1.54
 -19 0 -1 1.51 1.79
 19 0 1 -0.84 1.64
 19 0 1 1.47 1.71
 20 0 1 0.14 1.74
 20 0 1 0.66 1.85
 22 -1 -1 4.98 2
 22 1 -1 3.61 1.97
 -21 1 1 4.38 1.76
 21 -1 -1 2.18 1.87
 21 1 -1 5.18 1.91
 20 -1 -1 33.59 2.86
 -20 1 1 30.04 2.66
 20 1 -1 31.31 2.77
 20 1 -1 32.31 2.83
 -20 -1 1 28.89 2.27
 20 -1 -1 35.08 2.81
 -20 -1 1 26.52 2.56
 19 1 -1 66.45 4.24
 -19 1 1 61.75 4.05
 19 1 -1 65.86 4.17
 19 -1 -1 71.89 4.19
 -19 -1 1 61.86 4.04
 -19 -1 1 61.64 3.81
 19 -1 -1 66.67 4.21
 18 -1 -1 1.66 1.47
 18 1 -1 2.3 1.66
 -18 -1 1 2.09 1.14
 18 -1 -1 1.47 1.6
 -18 1 1 2.07 1.44
 -18 -1 1 1.27 1.43
 18 1 -1 0.88 1.51
 -18 1 1 1.38 1.26
 -17 -1 1 4.83 1.17
 17 -1 -1 3.26 1.57
 17 1 -1 3.14 1.47
 -17 1 1 4.31 1.43
 -17 -1 1 4.96 1.43
 17 -1 -1 1.45 1.41
 17 1 -1 3.05 1.53
 -17 1 1 3.26 1.28
 -16 1 1 7.27 1.46
 16 1 -1 9.2 1.56
 -16 1 1 8.76 1.4
 -16 1 1 8.69 1.38
 16 -1 -1 9.58 1.52
 16 1 -1 9.02 1.6
 -16 -1 1 8.89 1.46
 -15 1 1 10.08 1.34
 -15 1 1 8.41 1.45
 -15 1 1 9.05 1.35
 -15 -1 1 10.73 1.4
 15 -1 -1 10.85 1.45
 15 1 -1 10.22 1.51
 15 1 -1 10.03 1.56
 -15 -1 1 10.37 1.45
 -15 1 1 9.15 1.39
 14 -1 -1 9.46 1.35
 -14 1 1 10.19 1.28
 14 -1 -1 11.27 1.38
 -14 -1 1 10.99 1.38
 -14 1 1 8.4 1.29
 -14 1 1 11.31 1.42
 14 1 -1 10.48 1.49
 14 1 -1 9.75 1.44
 -14 -1 1 10.53 1.35
 13 1 -1 20.99 1.82
 -13 -1 1 22.64 1.61
 -13 1 1 20.83 1.77
 -13 -1 1 24.15 1.75
 -13 1 1 21.06 1.71
 13 -1 -1 22.54 1.75
 13 -1 -1 25.5 1.81
 -13 -1 1 22.28 1.78
 -13 1 1 22.69 1.7
 13 1 -1 18.76 1.84
 -12 1 1 29.09 1.93
 -12 -1 1 30.44 1.97
 12 -1 -1 30.05 2.01
 -12 -1 1 26.27 1.85
 -12 1 1 32.37 2.05
 -12 1 1 29.43 1.97
 12 1 -1 27.23 2.07
 12 -1 -1 28.12 1.95
 -12 -1 1 28.94 2.02
 12 1 -1 28.43 2.06
 -11 1 1 22.34 1.5
 -11 -1 1 19.88 1.5
 -11 -1 1 19.37 1.4
 -11 1 1 21.19 1.56
 -11 -1 1 16.87 1.49
 -11 1 1 18.38 1.46
 11 -1 -1 19.24 1.53
 11 1 -1 19.42 1.63
 11 1 -1 17.83 1.54
 11 -1 -1 21.08 1.52
 10 1 -1 23.97 1.82
 -10 -1 1 26.8 1.75
 -10 -1 1 25.97 1.71
 10 -1 -1 26.3 1.73
 -10 -1 1 25.57 1.63
 -10 1 1 23.56 1.66
 10 1 -1 27.4 1.77
 -10 1 1 24.82 1.76
 10 -1 -1 23.85 1.72
 -10 1 1 25.39 1.67
 -10 1 1 27.6 1.85
 -9 1 1 52.32 2.99
 9 -1 -1 51.12 3.02
 -9 -1 1 53.71 3.05
 -9 -1 1 53.25 3.02
 -9 1 1 58.9 3.13
 9 1 -1 55.72 3.13
 9 -1 -1 55.77 3.04
 9 1 -1 53.75 3.07
 -9 -1 1 56.14 2.96
 -9 1 1 53.71 3.08
 -8 -1 1 83.2 4.54
 8 -1 -1 88.33 4.54
 -8 1 1 91.17 4.63
 -8 1 1 87.22 4.52
 8 -1 -1 87.63 4.56
 8 1 -1 83.76 4.57
 -8 -1 1 85.49 4.57
 -8 1 1 89.72 4.61
 8 1 -1 83.82 4.65
 8 1 -1 86.04 4.52
 -8 -1 1 83.7 4.47
 -7 -1 1 1264.97 62.93
 7 -1 -1 1252.69 62.91
 -7 1 1 1245.92 62.96
 -7 -1 1 1217.76 62.85
 7 1 -1 1303.03 62.91
 7 -1 -1 1299.18 62.91
 7 -1 -1 1279.41 62.99
 -7 1 1 1282.93 62.97
 7 1 -1 1259.89 62.95
 -7 1 1 1287.86 62.9
 -7 -1 1 1254.48 62.94
 -6 -1 1 181.74 8.81
 -6 1 1 163.11 8.83
 -6 1 1 175.73 8.85
 6 1 -1 190.22 8.83
 6 1 -1 177.71 8.82
 6 -1 -1 170.63 8.77
 -6 1 1 170.24 8.77
 6 1 -1 185.81 8.79
 -6 -1 1 173.89 8.81
 -6 1 1 160.99 8.79
 6 -1 -1 172.31 8.86
 -6 -1 1 168.72 8.72
 -5 1 1 138.82 7.28
 5 1 -1 152.25 7.29
 5 -1 -1 148.13 7.33
 -5 1 1 139.72 7.25
 -5 -1 1 150.28 7.3
 -5 -1 1 148.09 7.21
 -5 -1 1 131.83 7.2
 5 -1 -1 142.39 7.25
 -5 1 1 142.65 7.33
 -5 1 1 142.18 7.32
 5 1 -1 154.89 7.31
 4 1 -1 329.21 15.18
 4 1 -1 319.25 15.18
 -4 -1 1 311.02 15.12
 4 -1 -1 285.07 15.21
 -4 -1 1 282.23 15.09
 -4 1 1 303.52 15.13
 -4 1 1 306.29 15.2
 4 -1 -1 315.8 15.13
 -4 1 1 306.89 15.17
 -4 -1 1 324.15 15.18
 -4 1 1 273.13 15.12
 -4 -1 1 306.25 15.09
 -4 1 1 311.18 15.21
 4 -1 -1 310.58 15.2
 3 1 -1 355.18 16.99
 -3 1 1 327.68 16.98
 -3 1 1 341.46 17.07
 -3 1 1 345.88 17.04
 3 -1 -1 356.32 17.05
 3 1 -1 377.23 17.04
 -3 -1 1 365.54 17.03
 -3 1 1 342.51 17.03
 -3 -1 1 354.23 16.99
 -3 1 1 328.39 16.99
 -2 -1 1 8.78 0.72
 2 1 -1 10.79 0.74
 -2 1 1 6.94 0.8
 -2 1 1 10.24 0.71
 -2 1 1 8.52 0.65
 2 1 -1 11.26 0.66
 2 -1 -1 9.03 0.66
 2 -1 -1 9.79 0.7
 2 -1 -1 5.21 0.74
 -2 -1 1 9.76 0.64
 -1 1 1 719.52 35.98
 -1 -1 1 725.34 35.95
 -1 -1 1 773.51 35.98
 -1 1 1 764.72 35.97
 1 -1 -1 763.01 35.97
 1 1 -1 761.68 36.02
 1 -1 -1 729.85 35.99
 1 -1 -1 627.43 35.95
 1 1 -1 759.63 35.98
 -1 1 1 713.86 35.95
 0 -1 1 1522.53 77.69
 0 -1 -1 1441.12 77.67
 0 1 1 1608.33 77.65
 0 1 1 1478.21 77.64
 0 -1 -1 1452.67 77.64
 -1 -1 -1 5039.55 252.33
 1 -1 1 5414.18 252.35
 -1 1 -1 5079.05 252.33
 1 1 1 5052.6 252.33
 1 -1 1 4999.27 252.36
 1 1 1 5093.56 252.33
 -1 -1 -1 4988.24 252.34
 2 1 1 1316.3 64.66
 2 -1 1 1281.98 64.66
 -2 1 -1 1296.43 64.66
 -2 1 -1 1314.02 64.67
 2 -1 1 1327.68 64.67
 -2 -1 -1 1296.5 64.66
 -2 -1 -1 1302.55 64.65
 2 1 1 1297.54 64.58
 3 1 1 123.89 5.98
 3 -1 1 117.12 5.97
 -3 -1 -1 117.07 5.88
 -3 -1 -1 109.28 5.97
 3 1 1 118.67 5.88
 -3 1 -1 127.54 5.98
 -3 -1 -1 105.44 5.96
 4 1 1 12.73 0.99
 4 1 1 12.81 0.85
 4 -1 1 12.49 0.97
 -4 -1 -1 12.78 1.01
 -4 -1 -1 12.01 0.88
 -4 1 -1 14.21 1.04
 -5 1 -1 436.75 21.93
 5 -1 1 431.7 21.94
 -5 -1 -1 447.67 21.88
 5 1 1 441 21.88
 -5 -1 -1 431.14 21.96
 6 -1 1 121.16 6.43
 -6 1 -1 124.5 6.43
 6 1 1 128.56 6.49
 -6 1 -1 137.96 6.5
 -6 -1 -1 122.71 6.37
 6 1 1 121.88 6.37
 -6 -1 -1 119.36 6.45
 -7 1 -1 70.64 3.42
 7 1 1 58.45 3.27
 7 1 1 65.16 3.4
 -7 -1 -1 53.29 3.34
 -7 1 -1 59.74 3.34
 -7 1 -1 60.9 3.4
 7 -1 1 57.28 3.33
 7 -1 1 61.29 3.37
 -7 -1 -1 61.48 3.28
 -8 -1 -1 0.42 0.74
 8 -1 1 1.38 0.89
 8 1 1 0.6 0.85
 8 1 1 0.71 0.71
 8 -1 1 0.63 0.8
 -8 1 -1 0.08 0.9
 8 -1 1 0.3 0.79
 -8 1 -1 1.18 0.83
 -8 1 -1 0.29 0.86
 -9 -1 -1 15.47 1.38
 -9 1 -1 16.95 1.42
 -9 -1 -1 11.8 1.29
 -9 -1 -1 13.4 1.33
 9 -1 1 17.03 1.39
 9 -1 1 13.87 1.28
 9 -1 1 15.75 1.34
 -9 1 -1 16.38 1.4
 -9 1 -1 13.81 1.31
 -9 -1 -1 14.59 1.25
 9 1 1 14.84 1.23
 10 1 1 22.82 1.67
 10 -1 1 25.05 1.78
 -10 -1 -1 23.22 1.73
 -10 1 -1 26.16 1.8
 -10 1 -1 22.53 1.74
 -10 -1 -1 23.55 1.77
 -10 1 -1 25.26 1.79
 -10 -1 -1 21.14 1.65
 10 1 1 24.63 1.8
 10 -1 1 25.64 1.76
 -10 -1 -1 20.09 1.74
 -10 1 -1 24.58 1.72
 11 1 1 67.47 3.96
 11 -1 1 70.4 3.95
 -11 -1 -1 67.42 3.9
 11 -1 1 70.04 3.97
 -11 1 -1 65.78 3.96
 -11 -1 -1 70.8 3.92
 -11 1 -1 77.66 4
 -11 1 -1 66.18 3.89
 11 1 1 67.64 3.88
 -11 -1 -1 68.36 3.86
 -11 -1 -1 65.23 3.94
 -11 1 -1 78.25 3.98
 12 -1 1 21.79 1.87
 -12 -1 -1 26.69 1.82
 12 1 1 23.32 1.8
 -12 -1 -1 24.82 1.86
 -12 1 -1 23.2 1.87
 12 1 1 21.46 1.86
 -12 1 -1 22.94 1.9
 -12 1 -1 21.71 1.89
 12 -1 1 20.47 1.81
 -12 1 -1 26.14 1.92
 -12 -1 -1 23.75 1.92
 -12 -1 -1 22.25 1.87
 13 1 1 971.97 48.57
 -13 -1 -1 979.28 48.53
 -13 1 -1 1023.98 48.61
 -13 1 -1 940.2 48.55
 -13 -1 -1 930.6 48.61
 -13 1 -1 1019.68 48.58
 -13 1 -1 926.6 48.63
 13 -1 1 996.29 48.65
 -13 -1 -1 930.74 48.55
 -13 -1 -1 1005.14 48.56
 13 1 1 973.25 48.67
 13 -1 1 961.73 48.62
 14 -1 1 105.43 5.97
 -14 -1 -1 100.41 5.86
 -14 -1 -1 109.01 5.86
 -14 -1 -1 102.57 5.96
 -14 1 -1 107.02 5.99
 14 1 1 106.86 6
 -14 -1 -1 116.06 5.94
 -14 1 -1 111.75 5.93
 14 1 1 106.37 5.9
 14 -1 1 111.11 6.02
 -15 -1 -1 87.81 4.7
 -15 -1 -1 78.7 4.72
 15 1 1 78.2 4.61
 -15 -1 -1 72.23 4.58
 15 -1 1 81.63 4.74
 15 -1 1 87.51 4.76
 15 1 1 80.3 4.75
 -15 1 -1 80.05 4.73
 -16 -1 -1 8.08 1.56
 -16 -1 -1 11.48 1.78
 16 1 1 10.09 1.61
 -16 -1 -1 11.51 1.78
 16 1 1 11.27 1.76
 -16 1 -1 7.7 1.65
 16 -1 1 12.57 1.75
 16 -1 1 12.37 1.74
 17 -1 1 2.06 1.54
 -17 -1 -1 0.66 1.57
 17 -1 1 1.75 1.55
 17 1 1 0.75 1.37
 17 1 1 1.68 1.55
 -17 1 -1 0.79 1.5
 -17 -1 -1 -0.72 1.4
 18 1 1 4.92 1.58
 18 1 1 4.99 1.8
 18 -1 1 4.94 1.74
 -18 -1 -1 4.17 1.52
 -18 1 -1 4.26 1.67
 18 -1 1 4.72 1.75
 -18 -1 -1 3.84 1.75
 19 1 1 0.24 1.6
 -19 1 -1 3.26 1.76
 -19 -1 -1 2.29 1.56
 19 -1 1 1.62 1.78
 19 1 1 2.95 1.79
 -19 -1 -1 0.8 1.78
 19 -1 1 -1.21 1.72
 -19 1 -1 2.07 1.8
 20 -1 1 6.93 1.94
 20 1 1 6.02 1.97
 -20 1 -1 5.21 1.88
 -20 -1 -1 4.78 1.71
 20 -1 1 5.77 1.96
 20 1 1 3.14 1.73
 21 1 1 7.76 1.98
 21 -2 -1 2.03 1.8
 -21 2 1 1.56 1.7
 21 2 -1 -1.12 1.8
 20 2 -1 0.2 1.77
 -20 2 1 1.09 1.43
 20 -2 -1 6.48 1.82
 -20 2 1 2.94 1.66
 20 2 -1 4.81 1.91
 19 2 -1 8.04 1.9
 19 2 -1 7.22 1.83
 -19 2 1 6.79 1.55
 19 -2 -1 9.81 1.82
 -19 -2 1 4.94 1.22
 -19 2 1 5.85 1.64
 18 -2 -1 8.22 1.68
 18 2 -1 8.15 1.74
 18 2 -1 9.53 1.79
 -18 2 1 6.65 1.56
 -18 2 1 10.22 1.56
 -18 -2 1 7.11 1.22
 -17 2 1 16.59 1.79
 17 -2 -1 16.63 1.85
 -17 -2 1 14.27 1.49
 17 2 -1 17.74 1.95
 -17 -2 1 15.53 1.52
 17 2 -1 15.3 1.91
 17 -2 -1 17.25 1.88
 16 -2 -1 24.16 2.08
 16 2 -1 21.29 2.06
 -16 -2 1 23.21 1.75
 -16 2 1 21.2 1.95
 -16 2 1 21.89 1.93
 16 -2 -1 23.03 2.06
 -16 -2 1 21.37 1.72
 16 2 -1 20.96 2.08
 15 -2 -1 14.12 1.71
 -15 2 1 13.81 1.63
 -15 2 1 15.69 1.69
 15 2 -1 17.44 1.78
 -15 -2 1 17.45 1.43
 -15 2 1 16.51 1.61
 15 -2 -1 16.94 1.72
 15 2 -1 16.29 1.78
 -15 -2 1 16.98 1.48
 -14 2 1 30.83 2.27
 -14 -2 1 33.47 2.12
 14 2 -1 32.44 2.39
 14 -2 -1 35.25 2.33
 -14 -2 1 33.33 2.08
 -14 2 1 31.56 2.36
 14 2 -1 28.86 2.38
 -14 2 1 31.33 2.25
 14 -2 -1 29.93 2.29
 -14 -2 1 33.22 2.29
 -14 2 1 35.58 2.26
 13 2 -1 25.45 2.09
 13 2 -1 22.82 2.02
 13 -2 -1 26.74 1.98
 -13 2 1 26.62 2.05
 -13 -2 1 24.68 1.8
 -13 2 1 27.3 1.9
 -13 -2 1 26.47 1.76
 -13 2 1 24.53 1.92
 13 -2 -1 28.04 1.98
 -13 -2 1 26.11 1.96
 -12 2 1 167.11 8.68
 -12 2 1 156.68 8.72
 -12 -2 1 170.17 8.57
 12 2 -1 170.08 8.67
 12 2 -1 166.94 8.76
 12 -2 -1 163.73 8.69
 12 -2 -1 163.73 8.79
 -12 2 1 170.6 8.75
 -12 -2 1 163.84 8.56
 12 2 -1 165.14 8.78
 -12 2 1 169.87 8.65
 -12 -2 1 166.47 8.7
 12 -2 -1 176.51 8.72
 -11 2 1 103.92 5.79
 -11 -2 1 109.77 5.82
 -11 2 1 106.65 5.86
 -11 2 1 111.41 5.78
 -11 -2 1 108.92 5.69
 -11 2 1 109.36 5.87
 11 -2 -1 108.96 5.9
 11 2 -1 107.99 5.86
 11 2 -1 109.96 5.79
 -11 -2 1 107.66 5.68
 11 2 -1 109.35 5.9
 11 -2 -1 112.92 5.85
 11 -2 -1 113.2 5.82
 -10 2 1 18.48 1.55
 -10 -2 1 18.69 1.34
 -10 2 1 17.18 1.52
 10 2 -1 18.64 1.56
 10 2 -1 18.55 1.43
 10 2 -1 19.35 1.49
 10 -2 -1 18.3 1.55
 -10 2 1 21.23 1.46
 10 -2 -1 18.53 1.5
 -10 -2 1 18.72 1.3
 10 -2 -1 17.61 1.43
 -10 2 1 18.61 1.47
 -10 -2 1 18.74 1.47
 -9 2 1 14.35 1.29
 -9 2 1 13.57 1.19
 -9 -2 1 13.44 1.06
 9 -2 -1 14.01 1.15
 9 2 -1 14.35 1.21
 9 2 -1 12.09 1.26
 9 2 -1 13 1.16
 -9 -2 1 12.17 1.05
 -9 2 1 12.47 1.15
 -9 -2 1 11.7 1.02
 -9 -2 1 11.6 1.18
 9 -2 -1 12.75 1.25
 -9 2 1 12.85 1.27
 9 -2 -1 13.34 1.19
 -8 -2 1 14.68 1.06
 8 2 -1 15.34 1.21
 -8 -2 1 14.75 1.23
 -8 2 1 13.67 1.23
 -8 2 1 15.5 1.2
 8 -2 -1 14.87 1.28
 -8 2 1 13.72 1.13
 -8 2 1 15.82 1.29
 8 2 -1 14.82 1.24
 8 2 -1 14.35 1.29
 8 2 -1 16.32 1.3
 -8 2 1 15.47 1.32
 -8 -2 1 15.31 1.11
 -8 -2 1 14.82 1.13
 -7 2 1 32.15 1.92
 7 -2 -1 32.71 2.01
 -7 -2 1 31.02 1.87
 -7 -2 1 32.35 1.97
 -7 2 1 34.2 2.02
 7 2 -1 34.58 2.02
 -7 2 1 31.1 1.96
 7 2 -1 31.52 1.95
 -7 2 1 30.46 1.88
 7 2 -1 30.29 1.99
 -7 2 1 31.44 1.96
 6 2 -1 15.39 1.19
 6 2 -1 12 1.05
 -6 2 1 14.1 1.17
 -6 2 1 14.81 1.09
 -6 2 1 13.79 1.2
 -6 -2 1 14.04 1.13
 -6 2 1 12.7 1.13
 6 -2 -1 14.33 1.12
 6 2 -1 11.49 1.13
 -6 2 1 11.88 1.04
 -6 -2 1 12.96 1
 -5 2 1 17.36 1.23
 5 2 -1 15.9 1.22
 -5 -2 1 16.67 1.21
 -5 2 1 17.01 1.13
 -5 -2 1 15.22 1.09
 5 2 -1 14.89 0.99
 -5 2 1 13.89 1.11
 5 2 -1 15.59 1.18
 5 -2 -1 18.06 1.2
 -5 2 1 16.72 1.21
 -4 2 1 55.62 3.06
 4 2 -1 51.54 2.89
 4 2 -1 57.71 3.04
 -4 2 1 53.92 2.99
 -4 2 1 56 3.03
 4 -2 -1 61.81 3.05
 -4 -2 1 59.91 3.06
 4 -2 -1 59.25 3.05
 -4 2 1 58.61 2.97
 4 2 -1 55.83 2.97
 -4 -2 1 54.16 2.96
 3 -2 -1 28.95 2.4
 3 2 -1 47.59 2.34
 3 2 -1 49.22 2.41
 -3 2 1 42.48 2.34
 3 -2 -1 43.06 2.34
 -3 -2 1 39.54 2.18
 -3 -2 1 44.09 2.4
 -3 -2 1 47.49 2.34
 3 -2 -1 48.87 2.38
 -3 2 1 45.07 2.36
 -2 -2 1 89.01 4.41
 -2 -2 1 87.98 4.36
 2 2 -1 95.3 4.43
 2 2 -1 93.74 4.38
 -2 2 1 87.2 4.37
 2 -2 -1 86.53 4.38
 2 -2 -1 89.82 4.36
 -2 2 1 79.36 4.32
 -2 -2 1 70.18 4.3
 -2 2 1 81.7 4.34
 1 2 -1 615.76 29.5
 -1 2 1 595.75 29.54
 1 2 -1 583.78 29.44
 1 -2 -1 612.25 29.5
 1 2 -1 629.47 29.54
 1 -2 -1 568.62 29.57
 1 -2 -1 594.58 29.54
 -1 -2 1 599.24 29.54
 -1 2 1 577.79 29.49
 -1 2 1 570.29 29.51
 0 -2 -1 1480.25 74.69
 0 2 -1 1534.12 74.71
 0 2 1 1468.81 74.65
 0 -2 -1 1464.64 74.74
 0 2 1 1488.99 74.69
 0 -2 1 1567.81 74.72
 0 2 -1 1526.24 74.64
 0 -2 -1 1506.01 74.72
 0 2 -1 1574.44 74.69
 0 2 1 1531.43 74.72
 0 -2 -1 1451.26 74.65
 -1 -2 -1 2496.37 123.46
 -1 2 -1 2482.72 123.43
 1 2 1 2466.89 123.5
 1 2 1 2523.26 123.49
 1 2 1 2493.82 123.46
 -1 2 -1 2469.6 123.48
 1 2 1 2489.61 123.47
 -1 -2 -1 2483.94 123.49
 1 2 1 2494.15 123.4
 2 2 1 694.03 34.22
 2 2 1 662.5 34.13
 -2 -2 -1 693.86 34.24
 -2 -2 -1 702.7 34.22
 2 2 1 673.65 34.23
 2 2 1 729.76 34.23
 3 2 1 61.8 3.29
 3 -2 1 55.05 3.24
 -3 -2 -1 57.96 3.24
 3 2 1 61.48 3.26
 3 2 1 62.73 3.25
 -3 -2 -1 65.61 3.27
 -4 -2 -1 63.15 3.47
 4 -2 1 62.01 3.47
 4 2 1 62 3.34
 -4 2 -1 68.25 3.52
 -4 -2 -1 66.71 3.46
 4 2 1 62.48 3.45
 -4 -2 -1 62.09 3.47
 4 2 1 70.09 3.48
 4 2 1 64.96 3.49
 5 2 1 414.95 21.18
 5 2 1 440.5 21.2
 -5 2 -1 458.85 21.23
 -5 -2 -1 424.18 21.19
 5 -2 1 389.17 21.18
 5 2 1 418.13 21.1
 6 2 1 208.3 9.82
 -6 -2 -1 193.21 9.77
 6 2 1 184.59 9.66
 6 -2 1 168.12 9.74
 -6 2 -1 212.48 9.81
 -7 2 -1 3.58 0.9
 7 -2 1 3.93 0.9
 7 -2 1 3.94 0.84
 7 2 1 5.73 0.97
 -7 -2 -1 3.66 0.85
 7 2 1 3.72 0.73
 -7 2 -1 4.23 0.98
 8 -2 1 13.7 1.26
 -8 -2 -1 13.21 1.23
 -8 2 -1 14.68 1.35
 8 -2 1 13.48 1.28
 8 2 1 13.24 1.1
 8 2 1 15.04 1.36
 -8 2 -1 12.78 1.25
 9 -2 1 44.73 2.63
 9 -2 1 39.68 2.61
 -9 -2 -1 41.87 2.58
 -9 2 -1 48.52 2.66
 9 2 1 43.53 2.65
 9 2 1 40.08 2.46
 -9 2 -1 43.16 2.6
 9 -2 1 39.92 2.59
 -10 -2 -1 1.91 0.94
 10 2 1 1.31 0.79
 10 -2 1 1.97 0.95
 -10 -2 -1 0.61 1
 10 -2 1 1.92 1.01
 10 2 1 1.91 0.99
 -10 -2 -1 1.86 0.95
 -10 2 -1 1.87 1.08
 10 -2 1 1.79 1.05
 -10 2 -1 1.87 1.02
 11 -2 1 1.28 1.07
 -11 -2 -1 -0.07 0.96
 11 2 1 1.06 1.01
 11 -2 1 -0.8 1.01
 11 2 1 0.23 0.87
 11 -2 1 0.48 1.01
 -11 -2 -1 0.66 1.04
 -11 -2 -1 0.87 1.05
 -11 2 -1 0.69 1.05
 -11 -2 -1 0.61 0.93
 -11 2 -1 -0.78 1.1
 12 -2 1 25.43 2.02
 12 2 1 24.62 2.02
 12 -2 1 21.61 1.98
 -12 2 -1 28.45 2.06
 12 2 1 25.26 1.84
 -12 2 -1 22.68 1.91
 -12 -2 -1 26.76 1.98
 12 -2 1 21.03 1.96
 -12 -2 -1 20.31 1.83
 12 2 1 26.93 1.97
 -12 -2 -1 24.73 2.02
 -12 -2 -1 25.57 1.91
 13 -2 1 13.6 1.72
 -13 -2 -1 13.71 1.61
 -13 2 -1 17.97 1.75
 -13 -2 -1 13.22 1.49
 13 2 1 12.11 1.65
 13 -2 1 12.73 1.67
 -13 -2 -1 13.21 1.67
 13 -2 1 15.68 1.75
 13 2 1 13.74 1.52
 -14 2 -1 5.89 1.39
 -14 -2 -1 5.43 1.36
 14 -2 1 5.05 1.41
 -14 -2 -1 2.64 1.26
 14 2 1 5.29 1.26
 14 2 1 1.43 1.33
 -14 -2 -1 1.99 1.38
 14 -2 1 3.92 1.45
 -15 -2 -1 3.72 1.29
 15 2 1 4.62 1.5
 15 -2 1 4.99 1.5
 -15 -2 -1 3.38 1.48
 -15 2 -1 5.27 1.5
 15 -2 1 3.99 1.47
 -15 -2 -1 4.09 1.43
 15 2 1 5.27 1.38
 -16 -2 -1 5.7 1.38
 16 -2 1 4.48 1.56
 16 -2 1 3.02 1.54
 -16 -2 -1 1.25 1.51
 -16 -2 -1 5.07 1.53
 -16 2 -1 5.85 1.58
 16 2 1 5.6 1.63
 16 2 1 4.34 1.44
 17 2 1 0.72 1.59
 -17 -2 -1 2.02 1.34
 -17 -2 -1 1.66 1.57
 -17 2 -1 0.19 1.49
 17 -2 1 1.71 1.6
 17 2 1 3.34 1.49
 17 -2 1 0.44 1.58
 -18 2 -1 28.4 2.69
 18 2 1 33.91 2.8
 -18 -2 -1 28.36 2.44
 18 -2 1 28.22 2.69
 18 -2 1 35.48 2.78
 -18 -2 -1 32.35 2.68
 18 2 1 30.88 2.51
 -19 -2 -1 4.19 1.59
 -19 2 -1 4.77 1.85
 19 -2 1 6.95 1.95
 19 2 1 8.12 1.98
 19 -2 1 5.39 1.91
 19 2 1 3.69 1.69
 20 2 1 2.91 1.72
 20 -2 1 4.48 1.97
 20 2 1 1.69 1.94
 -20 2 -1 2.63 1.88
 20 -2 1 4.15 1.9
 -20 -2 -1 6.18 1.7
 21 2 1 7.27 1.94
 20 3 -1 11.57 2.14
 -20 3 1 11.49 1.79
 19 3 -1 11.25 1.99
 -19 -3 1 7.94 1.45
 -19 3 1 6.17 1.66
 19 -3 -1 9.34 1.93
 19 3 -1 10.01 1.94
 18 -3 -1 2.94 1.83
 18 3 -1 3.74 1.66
 -18 3 1 1.13 1.46
 18 -3 -1 2.9 1.68
 -18 -3 1 1.92 1.2
 18 3 -1 3.87 1.66
 -17 -3 1 1.07 1.16
 17 -3 -1 1.25 1.49
 17 -3 -1 2.32 1.69
 17 3 -1 1.22 1.53
 -17 3 1 0.61 1.31
 -17 -3 1 1.6 1.14
 17 3 -1 3.38 1.59
 -17 3 1 2.6 1.32
 16 -3 -1 8.64 1.74
 16 3 -1 7.81 1.63
 -16 -3 1 7.99 1.33
 -16 -3 1 6.5 1.24
 16 -3 -1 8 1.61
 16 3 -1 6.36 1.59
 -16 3 1 9.23 1.4
 15 3 -1 14.82 1.82
 15 -3 -1 15.6 1.94
 -15 -3 1 15.62 1.51
 -15 3 1 16.46 1.73
 -15 3 1 17.39 1.64
 -15 3 1 17.06 1.66
 15 -3 -1 17.62 1.82
 -15 -3 1 15.31 1.59
 15 3 -1 16.71 1.86
 -14 -3 1 2.28 1.01
 -14 3 1 1.21 1.17
 14 3 -1 0.87 1.17
 -14 3 1 2.79 1.25
 -14 -3 1 1.93 1.1
 14 -3 -1 1.69 1.3
 -14 3 1 2.76 1.16
 14 3 -1 1 1.23
 14 3 -1 1.32 1.29
 14 -3 -1 1.05 1.37
 -13 -3 1 4.2 1
 13 3 -1 3.42 1.17
 -13 -3 1 2.17 1.23
 -13 3 1 2.29 1.17
 -13 3 1 3.64 1.32
 -13 3 1 3.47 1.12
 13 3 -1 5.4 1.35
 -13 3 1 2.31 1.21
 13 -3 -1 5.7 1.43
 -13 -3 1 3.84 1.1
 13 -3 -1 5.4 1.4
 13 3 -1 4.14 1.33
 12 -3 -1 109.38 5.88
 -12 -3 1 108.39 5.56
 12 -3 -1 109.3 5.8
 12 3 -1 101.98 5.79
 -12 3 1 103.5 5.79
 -12 3 1 110.19 5.71
 12 3 -1 105.08 5.83
 -12 -3 1 110.62 5.77
 -12 3 1 102.55 5.65
 -12 3 1 108.3 5.74
 -12 -3 1 96.97 5.63
 -12 3 1 109.13 5.79
 12 3 -1 102.73 5.7
 -11 -3 1 50.66 3.14
 -11 -3 1 52.93 3.09
 11 -3 -1 55.42 3.39
 -11 3 1 54.83 3.27
 -11 3 1 59.47 3.36
 -11 3 1 59.25 3.32
 -11 -3 1 60.32 3.32
 -11 3 1 57.37 3.24
 11 3 -1 53.54 3.35
 -11 3 1 54.73 3.19
 11 3 -1 54.17 3.31
 11 3 -1 56.16 3.24
 11 -3 -1 54.55 3.3
 -10 -3 1 41.16 2.48
 10 -3 -1 41.07 2.59
 -10 -3 1 46.32 2.63
 10 -3 -1 41.52 2.66
 -10 3 1 40.89 2.53
 -10 3 1 42.72 2.6
 -10 3 1 39.23 2.48
 10 3 -1 40.23 2.63
 10 3 -1 40.84 2.52
 -10 3 1 42.15 2.57
 -10 3 1 40.79 2.62
 10 3 -1 38.93 2.57
 10 3 -1 44.34 2.64
 -9 -3 1 12.02 1.15
 9 3 -1 12.86 1.27
 -9 -3 1 12.03 1.28
 9 -3 -1 13.12 1.34
 -9 3 1 13.28 1.22
 9 3 -1 12.07 1.31
 9 3 -1 10.48 1.29
 -9 3 1 12.5 1.19
 -9 3 1 15.72 1.33
 -9 3 1 12.15 1.29
 8 -3 -1 17.46 1.48
 8 3 -1 15.87 1.4
 -8 3 1 18.48 1.37
 -8 3 1 16.55 1.35
 8 3 -1 18.25 1.48
 8 3 -1 16.23 1.44
 -8 3 1 19.23 1.45
 -8 -3 1 19.03 1.45
 -8 3 1 18.19 1.46
 -8 -3 1 15.58 1.29
 -7 3 1 52.61 2.94
 -7 3 1 49.81 2.86
 7 3 -1 52.54 2.95
 7 -3 -1 49.35 2.95
 -7 3 1 53.29 2.93
 7 3 -1 51.05 2.92
 -7 3 1 47.01 2.85
 -7 -3 1 51.2 2.92
 -7 -3 1 50.78 2.85
 -6 3 1 75.32 4.03
 -6 -3 1 72.67 3.82
 -6 3 1 72.17 3.95
 -6 3 1 77.23 4.01
 6 -3 -1 79.54 4.05
 6 3 -1 72.29 4.01
 -6 -3 1 77.9 4.03
 6 3 -1 74.75 4.02
 -6 3 1 71.75 3.96
 6 3 -1 69.33 3.84
 -6 -3 1 74.42 3.94
 -5 3 1 6.49 0.87
 5 -3 -1 5.53 0.9
 -5 -3 1 5.95 0.96
 5 3 -1 5.69 0.83
 -5 3 1 4.9 0.84
 5 -3 -1 4.67 0.93
 -5 3 1 6.04 0.97
 5 3 -1 5.7 0.87
 -5 -3 1 5.58 0.58
 5 3 -1 5.87 0.67
 -5 -3 1 5.51 0.79
 4 3 -1 51.72 2.83
 -4 -3 1 49.01 2.74
 4 -3 -1 45.57 2.82
 4 -3 -1 55 2.81
 4 -3 -1 50.5 2.85
 4 3 -1 52.58 2.78
 -4 -3 1 50.99 2.82
 4 -3 -1 47.3 2.76
 -4 3 1 50.12 2.75
 -4 -3 1 49.04 2.58
 -4 3 1 46.39 2.76
 3 3 -1 241.87 11.86
 3 -3 -1 233.37 11.89
 3 3 -1 233.09 11.9
 3 -3 -1 246.04 11.85
 -3 -3 1 226.67 11.78
 3 -3 -1 222.94 11.84
 -3 -3 1 233.84 11.84
 -3 3 1 223.04 11.84
 -3 3 1 226.46 11.82
 -3 -3 1 243.01 11.7
 -3 3 1 217.35 11.8
 3 3 -1 245.46 11.85
 -3 -3 1 241.35 11.88
 -3 3 1 244.49 11.9
 2 3 -1 35.87 1.98
 2 3 -1 32.14 1.78
 -2 3 1 32.43 1.92
 -2 3 1 35.82 2.05
 2 -3 -1 34.58 2.03
 -2 3 1 32.04 1.98
 -2 -3 1 32.43 1.77
 -2 -3 1 30.28 1.89
 -2 3 1 31.63 1.92
 -2 -3 1 35.63 1.98
 2 3 -1 33.45 2.02
 2 -3 -1 34.34 1.94
 -2 -3 1 35.75 2.02
 2 -3 -1 33.08 1.98
 1 -3 -1 150.62 8
 -1 -3 1 169.09 7.86
 1 -3 -1 146.87 7.91
 1 3 -1 170.94 8.03
 -1 3 1 152.71 7.95
 -1 3 1 144.67 7.97
 -1 3 1 148.58 7.91
 1 3 -1 157.45 7.85
 1 3 -1 173.34 8
 -1 3 1 147.51 7.98
 1 -3 -1 145.08 7.98
 -1 -3 1 173.44 8
 -1 -3 1 149.65 7.94
 0 -3 -1 337.3 18.04
 0 3 1 358.01 18.04
 0 3 -1 375.42 18.02
 0 -3 -1 353.62 18.05
 0 3 1 348.97 17.96
 0 3 -1 410.55 18.09
 0 -3 1 361.86 18.04
 0 -3 -1 345.37 17.96
 0 3 -1 375.95 18.04
 0 3 -1 366.36 17.94
 0 -3 -1 336.91 18
 0 3 1 363.32 18.02
 0 3 1 358.71 18.04
 1 3 1 753.83 37.07
 1 -3 1 722.8 37.05
 -1 3 -1 738.06 36.97
 -1 -3 -1 738.95 37.04
 -1 3 -1 787.01 37.08
 1 3 1 741.41 37.06
 -1 -3 -1 733.44 37.06
 -1 3 -1 757.51 37.04
 -1 3 -1 748.13 37.07
 1 3 1 724.69 36.97
 1 3 1 751.29 37.05
 -2 -3 -1 47.1 2.74
 -2 3 -1 49.59 2.77
 -2 3 -1 49.88 2.81
 -2 -3 -1 52.97 2.79
 -2 3 -1 47.04 2.68
 2 3 1 51.17 2.76
 2 3 1 50.95 2.79
 2 3 1 49.58 2.67
 -3 3 -1 4.01 0.86
 -3 3 -1 4.19 0.77
 3 3 1 3.19 0.77
 3 3 1 2.19 0.73
 -3 -3 -1 4.15 0.82
 3 3 1 3.14 0.61
 3 3 1 3.92 0.82
 -3 -3 -1 2.82 0.75
 4 3 1 36.02 2.11
 4 3 1 32.15 2.04
 -4 3 -1 35.95 2.06
 4 3 1 33.13 2.07
 -4 -3 -1 31.84 2.03
 -4 -3 -1 35.05 2.08
 5 3 1 103.21 5.25
 -5 -3 -1 90.41 5.2
 5 3 1 99.04 5.21
 -5 3 -1 104.35 5.2
 5 -3 1 101.28 5.21
 -5 -3 -1 98.05 5.2
 -5 -3 -1 97.1 5.19
 5 3 1 94.59 5.09
 -5 3 -1 106.57 5.25
 5 3 1 92.88 5.18
 -6 -3 -1 27.77 1.82
 -6 -3 -1 25.9 1.8
 -6 3 -1 31.58 1.88
 6 3 1 27.69 1.84
 -6 -3 -1 26.23 1.78
 6 3 1 26.59 1.66
 6 3 1 25.59 1.8
 6 3 1 25.59 1.79
 7 3 1 30.55 2.03
 -7 3 -1 36.91 2.14
 7 3 1 32.51 2.1
 7 3 1 32.59 2.1
 -7 -3 -1 31.05 2.04
 -7 -3 -1 29.76 2.03
 7 3 1 31.31 1.93
 8 3 1 65.16 3.63
 -8 3 -1 69.82 3.63
 8 3 1 56.86 3.43
 9 3 1 24.27 1.78
 9 3 1 26.06 1.98
 -9 3 -1 33.31 2.04
 -10 3 -1 15.15 1.49
 10 -3 1 13.23 1.44
 10 3 1 11.91 1.41
 10 3 1 11.49 1.21
 10 -3 1 12.4 1.45
 -10 -3 -1 11.31 1.29
 11 3 1 11.82 1.26
 11 -3 1 10.87 1.49
 11 -3 1 11.81 1.52
 11 3 1 11.74 1.48
 -11 -3 -1 10.18 1.34
 -11 3 -1 13.55 1.51
 -11 3 -1 14.08 1.55
 -12 3 -1 22.61 1.91
 12 -3 1 21.89 1.89
 12 3 1 20.17 1.85
 12 3 1 19.22 1.63
 -12 -3 -1 18.02 1.7
 12 -3 1 19.7 1.91
 -12 -3 -1 18.92 1.81
 13 -3 1 103.82 5.5
 13 3 1 99.43 5.51
 -13 -3 -1 97.61 5.36
 13 3 1 100.38 5.49
 13 3 1 87.69 5.29
 13 -3 1 105.19 5.55
 -13 -3 -1 91.58 5.45
 14 3 1 14.29 1.84
 14 3 1 17.02 1.86
 14 -3 1 17.48 1.88
 -14 -3 -1 17.72 1.8
 -14 -3 -1 17.65 1.69
 -14 -3 -1 15.79 1.85
 14 -3 1 18.65 1.91
 14 3 1 17.02 1.66
 15 -3 1 3.49 1.49
 -15 -3 -1 3.28 1.37
 -15 -3 -1 2.55 1.48
 15 -3 1 3.34 1.57
 -15 -3 -1 2.76 1.26
 15 3 1 1.42 1.48
 15 3 1 2.9 1.31
 -16 3 -1 8.63 1.7
 16 -3 1 6.83 1.7
 16 -3 1 8.76 1.8
 16 3 1 7.32 1.53
 -16 -3 -1 9.55 1.76
 16 3 1 9.11 1.8
 -16 -3 -1 8.04 1.49
 17 -3 1 4.9 1.75
 -17 -3 -1 4.13 1.61
 17 3 1 3.63 1.75
 -17 3 -1 4.29 1.64
 -17 -3 -1 3.4 1.41
 17 3 1 3.92 1.45
 -18 3 -1 17.65 2.17
 -18 -3 -1 15.21 1.86
 18 3 1 17.23 2
 18 -3 1 15.18 2.16
 18 3 1 15.24 2.22
 -18 -3 -1 13.14 2.05
 19 -3 1 2.11 1.86
 19 3 1 2.72 1.66
 -19 -3 -1 2.34 1.55
 -19 3 -1 2.02 1.8
 19 3 1 2.64 1.86
 20 3 1 11.34 1.91
 -20 -3 -1 7.75 1.77
 -19 4 1 1.35 1.55
 19 4 -1 4.71 1.9
 -19 -4 1 1.46 1.34
 19 4 -1 3.04 1.77
 18 4 -1 6.49 1.85
 -18 -4 1 5.65 1.43
 18 4 -1 6.48 1.78
 18 -4 -1 3.31 1.75
 18 -4 -1 6.93 1.92
 -17 -4 1 6.11 1.41
 17 4 -1 4.17 1.73
 17 -4 -1 8.64 1.85
 17 -4 -1 5.02 1.69
 17 4 -1 4.71 1.69
 16 -4 -1 5.58 1.74
 16 4 -1 4.55 1.61
 16 4 -1 6.7 1.66
 16 -4 -1 4.22 1.66
 -16 -4 1 6.39 1.18
 16 4 -1 4.86 1.46
 -16 -4 1 5.99 1.35
 -15 -4 1 18.73 1.73
 15 -4 -1 16.36 2.01
 15 4 -1 15.62 1.78
 15 4 -1 17.21 2.01
 15 -4 -1 17.97 2.01
 -15 4 1 18.22 1.77
 15 4 -1 19.87 1.99
 -15 -4 1 15.08 1.5
 14 4 -1 60.99 3.93
 -14 -4 1 64.83 3.73
 14 -4 -1 59.17 3.95
 14 4 -1 61.27 3.79
 14 4 -1 66.13 3.93
 -14 4 1 68 3.77
 14 -4 -1 61.11 3.91
 -14 -4 1 64.27 3.57
 -14 4 1 61.31 3.75
 -13 -4 1 63.02 3.76
 -13 -4 1 65.19 3.63
 13 4 -1 62.74 3.92
 13 -4 -1 66.24 4
 13 -4 -1 64.25 3.94
 13 4 -1 64.28 3.83
 -13 4 1 64.55 3.78
 -13 4 1 67.19 3.9
 13 4 -1 63.08 3.94
 -13 4 1 66.22 3.8
 12 4 -1 134.77 7.29
 12 4 -1 134.12 7.37
 12 4 -1 136.98 7.4
 -12 -4 1 139.23 7.25
 -12 4 1 138.61 7.34
 12 4 -1 140.26 7.38
 -12 4 1 140.3 7.25
 12 -4 -1 129.45 7.32
 -12 4 1 135.57 7.25
 12 -4 -1 138.24 7.43
 11 4 -1 42.48 2.71
 -11 4 1 41.82 2.59
 -11 4 1 41.07 2.64
 -11 -4 1 39.92 2.38
 11 4 -1 41.58 2.71
 -11 -4 1 43.21 2.67
 11 -4 -1 41.62 2.76
 -11 4 1 43.01 2.7
 -11 4 1 35.19 2.52
 11 -4 -1 34.75 2.64
 11 4 -1 37.26 2.67
 -11 -4 1 39.63 2.53
 -10 4 1 2.41 1.02
 10 -4 -1 2.97 1.18
 -10 -4 1 4.37 1.05
 10 4 -1 3.93 1.23
 -10 4 1 1.65 1.19
 10 4 -1 1.68 1.09
 -10 -4 1 1.89 1.13
 10 4 -1 2.93 1.14
 -10 4 1 1.96 1.07
 -10 -4 1 3.44 0.8
 -10 4 1 2.47 1.15
 -9 4 1 1.93 0.94
 -9 -4 1 2.55 0.92
 -9 -4 1 1.05 0.67
 -9 4 1 2.16 0.97
 9 4 -1 2.45 1.05
 -9 4 1 1.63 1.03
 9 -4 -1 1.57 1.07
 9 4 -1 2.58 1.06
 -9 4 1 2.72 1.13
 -9 -4 1 2.02 1.06
 9 4 -1 0.76 1.13
 -8 4 1 11.89 1.36
 8 -4 -1 14.93 1.41
 -8 -4 1 13.08 1.24
 8 4 -1 12.46 1.34
 8 4 -1 15.92 1.43
 -8 4 1 11.81 1.26
 -8 -4 1 12.56 1.01
 -8 -4 1 14.33 1.41
 8 4 -1 11.81 1.1
 -8 4 1 12.33 1.4
 -8 4 1 13.17 1.41
 -8 4 1 12.58 1.27
 -7 4 1 21.02 1.62
 7 4 -1 16.58 1.29
 -7 4 1 19.71 1.53
 7 4 -1 18.38 1.57
 -7 4 1 19.27 1.6
 -7 -4 1 19.41 1.46
 -7 4 1 18.79 1.48
 7 -4 -1 17.57 1.54
 7 4 -1 19.43 1.56
 -7 -4 1 17.46 1.21
 -7 4 1 20.25 1.48
 -7 -4 1 19.4 1.58
 6 -4 -1 7.93 1.1
 -6 4 1 7.66 1.02
 -6 -4 1 8.48 1.01
 -6 4 1 7.45 1.13
 -6 4 1 7.22 1
 -6 4 1 6.68 1.09
 6 4 -1 8.1 1.08
 -6 -4 1 6.65 0.68
 6 4 -1 6.23 0.84
 -6 -4 1 6.42 1.08
 6 -4 -1 8.68 1.14
 5 -4 -1 7.95 1
 -5 4 1 7.61 1.02
 -5 -4 1 7.55 1.08
 5 4 -1 7.2 0.97
 5 -4 -1 7.12 1.05
 -5 -4 1 6.01 0.66
 5 4 -1 7.35 1.04
 -5 4 1 6.48 1.08
 -5 4 1 6.77 0.98
 -5 -4 1 6.42 0.94
 5 -4 -1 5.77 0.93
 -4 -4 1 6.07 0.65
 -4 -4 1 5.68 0.84
 4 -4 -1 7.67 1
 -4 4 1 7.08 0.88
 -4 4 1 6.41 0.97
 -4 4 1 7.65 1.07
 4 4 -1 6.58 0.99
 4 -4 -1 7.05 1.03
 4 4 -1 7.35 0.98
 -4 -4 1 7.79 0.96
 -4 -4 1 9.05 1.07
 -4 4 1 7.49 0.94
 4 -4 -1 8.61 0.96
 3 4 -1 29.77 1.91
 -3 -4 1 30.78 1.93
 -3 -4 1 30.52 1.8
 3 -4 -1 27.82 1.9
 3 -4 -1 29.84 1.85
 -3 4 1 28.37 1.82
 -3 -4 1 29.57 1.65
 -3 4 1 27.89 1.92
 3 4 -1 30.76 1.9
 -3 4 1 29.31 1.85
 -3 -4 1 29.3 1.88
 3 4 -1 29.21 1.66
 3 -4 -1 27.14 1.89
 -3 4 1 28.18 1.88
 -2 4 1 84.45 4.59
 2 4 -1 84.43 4.42
 -2 4 1 80.61 4.54
 2 -4 -1 82.56 4.6
 2 -4 -1 87.17 4.53
 -2 4 1 82.22 4.6
 -2 -4 1 89.15 4.41
 2 4 -1 94.81 4.65
 2 -4 -1 77.27 4.57
 -2 -4 1 84.01 4.59
 -2 4 1 85.69 4.53
 -2 -4 1 89.38 4.54
 2 4 -1 92.22 4.62
 -1 4 1 443.95 23.75
 1 4 -1 516.45 23.8
 -1 -4 1 503.49 23.65
 1 -4 -1 459.33 23.71
 -1 -4 1 503.73 23.74
 1 -4 -1 438.69 23.77
 -1 4 1 446.11 23.74
 1 4 -1 551.15 23.84
 1 -4 -1 457.73 23.77
 -1 4 1 451.1 23.69
 1 4 -1 483.69 23.64
 -1 -4 1 488.27 23.79
 -1 4 1 454.7 23.77
 1 -4 -1 436.79 23.79
 0 4 -1 639.46 32.24
 0 -4 -1 609.27 32.27
 0 -4 1 649.44 32.24
 0 4 1 632.32 32.34
 0 -4 -1 672.67 32.37
 0 -4 -1 618.76 32.31
 0 4 1 661.53 32.37
 0 -4 -1 617.2 32.37
 0 4 -1 696.94 32.38
 0 4 1 642.39 32.34
 0 -4 1 682.02 32.39
 0 4 -1 645.46 32.35
 0 -4 1 668.85 32.38
 0 4 1 655.71 32.28
 1 4 1 595.79 27.62
 1 4 1 581.97 27.6
 1 -4 1 552.77 27.61
 -1 4 -1 532.05 27.55
 -1 -4 -1 598.94 27.61
 -1 -4 -1 562.27 27.56
 -1 4 -1 556.16 27.59
 -1 4 -1 504.21 27.47
 1 4 1 571.98 27.58
 -1 4 -1 528.76 27.58
 1 -4 1 496.24 27.56
 1 4 1 568.32 27.51
 -2 -4 -1 101.51 5.15
 -2 -4 -1 109.74 5.17
 2 -4 1 96.1 5.19
 -2 4 -1 87.28 5.04
 2 4 1 104.21 5.16
 2 4 1 101.4 5.15
 -2 4 -1 88.45 5.15
 -2 4 -1 88.95 5.13
 2 4 1 99.88 5.07
 -3 4 -1 11.31 1.09
 -3 -4 -1 13.96 1.14
 3 4 1 13.28 1.17
 -3 4 -1 12.02 1.2
 3 -4 1 13.95 1.27
 3 4 1 13.12 1.05
 -3 4 -1 12.64 1.29
 3 4 1 13.22 1.19
 3 4 1 12.47 1.19
 -3 -4 -1 13.63 1.22
 -4 4 -1 8.75 1
 -4 4 -1 9.23 1.16
 4 4 1 6.97 1.07
 4 -4 1 8.85 1.08
 -4 4 -1 8.82 1.08
 4 4 1 8.14 0.89
 -4 -4 -1 8.98 0.99
 -4 -4 -1 10.83 1.14
 4 4 1 9.48 1.06
 -5 -4 -1 162.62 8.78
 5 4 1 165.83 8.78
 5 4 1 181.21 8.82
 5 4 1 159.92 8.63
 -5 -4 -1 176.72 8.78
 -5 4 -1 164.31 8.74
 5 4 1 172.63 8.77
 -5 -4 -1 167.84 8.73
 -5 4 -1 165.61 8.78
 -5 4 -1 190.09 8.83
 -6 -4 -1 33.88 2.1
 -6 4 -1 30.69 2.12
 -6 -4 -1 35.94 2.12
 -6 -4 -1 32.9 2.05
 6 4 1 34.13 2.15
 -6 4 -1 28.93 2.05
 6 4 1 31.66 2.07
 -6 4 -1 31.83 2.12
 6 4 1 30.95 2.05
 -6 4 -1 33.18 2.16
 -6 4 -1 28.43 2.09
 6 -4 1 25.87 2.07
 -7 4 -1 1.09 0.92
 7 4 1 1.2 1.01
 -7 4 -1 0.68 1.02
 7 4 1 1.6 0.93
 -7 -4 -1 1.93 0.99
 -7 4 -1 -0.54 1.03
 -7 4 -1 3.12 1
 -7 -4 -1 2.07 0.98
 7 -4 1 0.86 1.02
 7 4 1 1.67 0.92
 -7 -4 -1 1.31 0.86
 7 4 1 1.59 0.75
 8 4 1 10.62 1.26
 8 4 1 10.41 1.27
 8 4 1 11.18 1.11
 -8 -4 -1 11.13 1.31
 -8 -4 -1 10.33 1.31
 8 4 1 12.59 1.38
 -8 4 -1 9.83 1.3
 -8 4 -1 11.69 1.37
 -8 -4 -1 9.66 1.23
 -8 4 -1 11.12 1.29
 -9 -4 -1 6.79 1.21
 -9 4 -1 8.39 1.25
 9 4 1 7.98 1.07
 -9 4 -1 7.81 1.3
 -9 -4 -1 7.45 1.18
 -9 4 -1 8.53 1.31
 -10 -4 -1 0.35 1.03
 10 4 1 1.52 1.2
 -10 4 -1 1.17 1.09
 -10 4 -1 2.14 1.22
 -10 4 -1 0.67 1.2
 10 4 1 0.97 0.92
 -10 -4 -1 0.04 1.1
 -11 4 -1 1.48 1.17
 11 4 1 1.99 0.98
 -11 -4 -1 2.94 1.19
 -11 -4 -1 2.14 1.14
 -11 4 -1 3.88 1.34
 -11 4 -1 2.56 1.32
 11 4 1 1.93 1.26
 12 -4 1 34.31 2.57
 -12 -4 -1 35.36 2.47
 -12 -4 -1 30.97 2.44
 12 4 1 36.81 2.58
 12 4 1 33.51 2.31
 -12 4 -1 37.74 2.61
 -13 -4 -1 16.02 1.74
 13 4 1 14.74 1.81
 -13 -4 -1 15.39 1.72
 13 -4 1 14.55 1.9
 13 4 1 16.66 1.6
 -14 -4 -1 2.03 1.3
 14 -4 1 2.74 1.56
 14 -4 1 -0.36 1.53
 14 4 1 4.88 1.54
 14 4 1 -0.25 1.21
 -15 -4 -1 2.16 1.38
 15 -4 1 3.09 1.64
 15 -4 1 3.52 1.64
 15 4 1 0.77 1.55
 -15 -4 -1 2.59 1.45
 15 4 1 1.67 1.28
 16 -4 1 4.67 1.81
 -16 -4 -1 4.06 1.49
 16 4 1 2.06 1.36
 16 4 1 4.84 1.75
 16 -4 1 2.76 1.74
 17 -4 1 1.7 1.81
 17 -4 1 3.27 1.86
 17 4 1 2.77 1.5
 -17 -4 -1 0.5 1.52
 17 4 1 2.75 1.75
 -18 4 -1 18.8 2.3
 18 -4 1 19.52 2.42
 -18 -4 -1 17.69 2.11
 18 4 1 19.63 2.43
 18 4 1 18.91 2.08
 19 4 1 0.53 1.67
 20 4 1 2.89 1.77
 -18 -5 1 3.33 1.49
 18 5 -1 4.83 1.83
 18 5 -1 5.24 1.93
 -17 -5 1 0.44 1.38
 17 -5 -1 1 1.78
 17 5 -1 2.13 1.75
 17 5 -1 2.13 1.71
 16 -5 -1 8 1.93
 16 5 -1 6.14 1.75
 16 5 -1 9.4 1.87
 -16 -5 1 8.07 1.57
 16 -5 -1 6.97 1.87
 -16 -5 1 5.89 1.13
 -15 -5 1 18.05 1.62
 15 -5 -1 20.5 2.21
 -15 -5 1 19.49 1.91
 15 5 -1 20.19 2.18
 -15 -5 1 15.57 1.55
 15 -5 -1 22.02 2.24
 15 5 -1 20.08 2.14
 -14 -5 1 2.24 1.11
 14 5 -1 3.07 1.51
 14 5 -1 1.16 1.39
 14 -5 -1 4.67 1.65
 -14 -5 1 1.72 0.94
 14 -5 -1 3.34 1.57
 14 5 -1 2.37 1.5
 -14 -5 1 3.26 1.33
 13 5 -1 0.94 1.31
 13 -5 -1 1.23 1.51
 -13 5 1 -0.29 1.28
 -13 -5 1 1.28 0.9
 13 5 -1 1.26 1.43
 -13 5 1 1.59 1.31
 13 5 -1 1.38 1.43
 13 -5 -1 3.38 1.54
 -13 -5 1 2.11 1.28
 -12 5 1 106.21 5.29
 -12 -5 1 88.8 5.03
 12 5 -1 98.22 5.43
 12 -5 -1 93.46 5.36
 -12 -5 1 96.11 5.27
 12 5 -1 90.65 5.35
 -12 5 1 90.37 5.26
 12 -5 -1 96.57 5.44
 -11 5 1 140.44 7.49
 11 5 -1 146.03 7.53
 11 5 -1 132.95 7.48
 11 -5 -1 146.94 7.56
 -11 -5 1 128.89 7.15
 -11 -5 1 134.24 7.36
 11 5 -1 136.46 7.47
 -11 5 1 138.12 7.37
 -11 5 1 150.89 7.38
 -10 5 1 58.9 3.54
 10 5 -1 56.9 3.48
 -10 -5 1 50.74 3.07
 -10 5 1 57.23 3.53
 -10 5 1 59.03 3.35
 10 5 -1 51.08 3.44
 10 5 -1 61.64 3.53
 -10 5 1 55.95 3.37
 10 -5 -1 59.8 3.54
 -10 -5 1 55.45 3.35
 9 5 -1 2.1 0.9
 9 -5 -1 1.68 1.22
 -9 -5 1 1.97 1.07
 -9 5 1 2.21 1.11
 9 5 -1 2.28 1.2
 -9 5 1 1.24 1.26
 -9 5 1 1.92 1.23
 9 5 -1 1.46 1.28
 -9 5 1 3.18 1.25
 -9 5 1 1.2 1.1
 -9 -5 1 0.4 0.67
 -8 -5 1 1.66 1.15
 8 -5 -1 1.42 1.17
 -8 -5 1 2.4 1.09
 -8 5 1 2.99 1.1
 -8 5 1 1.49 1.22
 -8 5 1 1.55 1.04
 -8 -5 1 1.8 0.66
 -8 5 1 0.74 1.1
 -8 5 1 1.96 1.25
 8 5 -1 1.4 1.13
 8 5 -1 2.66 0.86
 8 5 -1 3.42 1.22
 7 5 -1 1.4 1.13
 -7 -5 1 0.86 0.97
 -7 5 1 1.77 1.04
 7 5 -1 2.21 1.08
 7 5 -1 0.38 0.81
 -7 -5 1 1.62 0.61
 -7 5 1 2.81 1
 -7 5 1 0.86 1.12
 -7 -5 1 2.19 1.12
 7 -5 -1 1.11 1.09
 -7 5 1 1.83 1.04
 6 5 -1 36.13 2.39
 -6 -5 1 34.79 2.26
 6 -5 -1 36.51 2.49
 6 5 -1 39.67 2.5
 -6 -5 1 40.21 2.45
 -6 5 1 37.07 2.36
 -6 -5 1 36.08 2.09
 6 -5 -1 39.8 2.47
 -6 5 1 37.78 2.48
 6 5 -1 35.35 2.37
 -6 5 1 39.63 2.42
 -6 -5 1 36.38 2.39
 -5 5 1 0.98 0.93
 5 5 -1 0.03 0.96
 5 -5 -1 1.76 0.98
 -5 -5 1 0.9 0.98
 -5 5 1 1.19 0.99
 5 -5 -1 2.71 1.03
 -5 5 1 0.26 1.01
 -5 -5 1 0.99 1.03
 -5 5 1 0.94 0.84
 5 5 -1 0.77 1.03
 -5 -5 1 1.5 0.87
 -5 -5 1 -0.36 0.6
 5 -5 -1 0.92 0.99
 4 5 -1 158.55 8.21
 -4 -5 1 156.6 8
 -4 5 1 166.24 8.27
 4 -5 -1 147.93 8.22
 -4 5 1 165.38 8.18
 -4 5 1 149.21 8.16
 4 -5 -1 155.92 8.24
 -4 5 1 160.47 8.22
 -4 -5 1 154.7 8.13
 4 5 -1 160.01 8.23
 -4 -5 1 156.73 8.22
 4 -5 -1 161.66 8.21
 3 5 -1 226.95 11.25
 3 -5 -1 210.84 11.24
 -3 5 1 224.86 11.2
 3 -5 -1 212.44 11.26
 3 -5 -1 227.36 11.23
 3 5 -1 235.17 11.27
 -3 5 1 220.6 11.22
 -3 -5 1 217.74 11.04
 -3 -5 1 217.82 11.24
 -3 5 1 219.08 11.25
 3 5 -1 207.8 11.04
 -3 -5 1 215.85 11.17
 -3 5 1 225.88 11.25
 2 5 -1 61.44 3.4
 -2 5 1 59.35 3.35
 -2 -5 1 58.41 3.14
 2 5 -1 51.8 3.13
 2 -5 -1 60.62 3.4
 -2 -5 1 54.04 3.26
 -2 5 1 57.68 3.34
 -2 5 1 61.55 3.31
 2 -5 -1 60.12 3.37
 -2 5 1 68.11 3.42
 -2 -5 1 57.96 3.36
 2 5 -1 57.02 3.34
 2 -5 -1 60.36 3.32
 2 -5 -1 57.84 3.43
 -1 5 1 22.26 1.67
 -1 5 1 24.59 1.65
 1 -5 -1 22.73 1.62
 1 -5 -1 20.74 1.69
 -1 5 1 22.61 1.67
 -1 -5 1 23.76 1.48
 1 5 -1 21.04 1.46
 -1 -5 1 22.87 1.73
 -1 -5 1 21.93 1.64
 1 5 -1 25.16 1.73
 1 -5 -1 24.19 1.79
 1 -5 -1 25.14 1.76
 1 5 -1 22.78 1.72
 -1 5 1 25.34 1.75
 0 -5 1 18.95 1.55
 0 5 -1 19.79 1.56
 0 -5 1 20.69 1.36
 0 -5 -1 15.36 1.38
 0 5 1 19.35 1.51
 0 5 1 19.56 1.52
 0 5 -1 22.24 1.62
 0 -5 -1 18.01 1.53
 0 -5 -1 19.22 1.6
 0 5 -1 18.56 1.31
 0 -5 1 21 1.6
 0 5 1 20.09 1.57
 0 -5 -1 18.31 1.62
 0 5 1 19.47 1.45
 0 5 -1 20.82 1.61
 1 -5 1 34.14 2.18
 -1 -5 -1 33.38 2.18
 -1 -5 -1 31.78 2.09
 -1 5 -1 30.66 2.12
 1 5 1 33.32 2.09
 -1 -5 -1 34.3 2.12
 1 5 1 31.06 2.01
 1 5 1 34.15 2.12
 -1 5 -1 35.57 2.17
 1 5 1 33.67 2.14
 -1 5 -1 30.09 1.94
 -1 5 -1 31.92 2.13
 1 -5 1 28.72 2.09
 -2 5 -1 9.88 1.08
 2 5 1 10.12 1.13
 -2 5 -1 11.38 1.28
 2 -5 1 10.89 1.27
 2 5 1 13.46 1.26
 -2 -5 -1 13.32 1.26
 2 5 1 11.75 1.22
 -2 5 -1 13.05 1.27
 -2 -5 -1 12.8 1.23
 -2 5 -1 10.77 1.23
 2 -5 1 12.04 1.28
 -3 5 -1 7.2 1.2
 3 5 1 7.26 0.96
 -3 -5 -1 7.72 1.04
 3 -5 1 6.77 1.17
 -3 -5 -1 7.3 1.12
 3 5 1 7.81 1.06
 -3 5 -1 9.34 1.2
 -3 5 -1 6.21 0.98
 3 5 1 7.83 1.09
 -4 5 -1 27.93 2
 -4 5 -1 26.72 1.96
 -4 -5 -1 24.19 1.82
 -4 -5 -1 28.87 1.97
 4 5 1 26.79 1.95
 -4 5 -1 28 1.84
 4 -5 1 30.65 2.04
 4 5 1 26.41 1.85
 4 5 1 26.52 1.77
 4 5 1 25.22 1.89
 -5 5 -1 30.84 2.24
 5 5 1 31.85 2.23
 5 5 1 33.23 2.05
 -5 -5 -1 31.55 2.22
 5 5 1 32.85 2.19
 5 -5 1 35.05 2.28
 -5 5 -1 31.31 2.14
 -5 -5 -1 32.94 2.24
 -5 5 -1 35.69 2.28
 5 5 1 32.8 2.2
 -5 -5 -1 32.24 2.11
 -6 5 -1 15 1.58
 -6 5 -1 13.72 1.46
 6 -5 1 15.85 1.55
 -6 -5 -1 18.94 1.56
 6 5 1 14.08 1.48
 -6 -5 -1 12.85 1.33
 6 5 1 13.29 1.44
 -6 5 -1 15.71 1.43
 -6 5 -1 14.63 1.53
 -6 -5 -1 15.28 1.52
 6 5 1 14.49 1.53
 6 5 1 14.46 1.3
 7 5 1 28.82 1.93
 7 5 1 28.85 2.18
 7 5 1 27.68 2.06
 7 -5 1 30.91 2.2
 -7 5 -1 27.65 2.08
 -7 5 -1 30.29 2.18
 -7 5 -1 29.13 2.16
 -7 -5 -1 30.33 2.02
 7 -5 1 30.96 2.2
 -7 5 -1 31.82 2.22
 -7 -5 -1 29.69 2.13
 7 5 1 27.18 2.11
 -7 5 -1 32.85 2.22
 -7 -5 -1 27.2 2.11
 -8 5 -1 51.62 3.04
 8 5 1 44.65 2.91
 8 -5 1 45.61 3.03
 -8 -5 -1 47.01 2.87
 -8 5 -1 49.21 3.02
 -8 -5 -1 48.56 3.02
 8 5 1 45.53 2.82
 -8 5 -1 45.65 3.01
 8 5 1 46.21 3.04
 -8 5 -1 49.04 2.98
 8 5 1 48.5 3.01
 -8 5 -1 49.67 3.04
 8 -5 1 50.42 3.08
 -8 -5 -1 44.01 2.96
 -9 -5 -1 33.71 2.5
 -9 5 -1 38.64 2.57
 -9 5 -1 35.95 2.53
 9 -5 1 40.58 2.67
 9 5 1 32.55 2.33
 9 5 1 37.85 2.61
 9 5 1 36.93 2.48
 -9 5 -1 38.52 2.56
 9 5 1 36.04 2.55
 -9 -5 -1 36.8 2.43
 -10 -5 -1 26.91 2.02
 -10 -5 -1 24.16 2.08
 10 5 1 27.51 2.17
 10 5 1 25.59 2.15
 -10 5 -1 27.15 2.16
 10 5 1 24.81 1.91
 -10 5 -1 26.85 2.16
 11 5 1 0.11 1.36
 11 5 1 0.79 1.1
 -11 -5 -1 1.51 1.29
 -11 -5 -1 1.71 1.17
 -11 5 -1 0.57 1.39
 -12 -5 -1 8.3 1.38
 -12 -5 -1 5.16 1.46
 12 5 1 5.68 1.28
 13 -5 1 4.45 1.67
 -13 -5 -1 6.62 1.42
 13 5 1 4.64 1.29
 -13 -5 -1 4.67 1.47
 14 -5 1 8.8 1.84
 14 5 1 10.25 1.51
 -14 -5 -1 8.4 1.66
 -14 -5 -1 9.23 1.58
 -15 -5 -1 4.43 1.56
 -15 -5 -1 7.11 1.56
 15 5 1 6.5 1.48
 15 -5 1 5.71 1.84
 -16 -5 -1 7.06 1.68
 16 5 1 7.44 1.9
 -16 -5 -1 6.9 1.65
 16 5 1 4.83 1.49
 -17 -5 -1 8.08 1.72
 -17 -5 -1 6.91 1.8
 17 5 1 10.73 2.08
 17 5 1 6.29 1.62
 18 5 1 38.17 2.89
 -18 -5 -1 37.28 2.92
 19 5 1 0.41 1.67
 -17 -6 1 2.88 1.66
 17 6 -1 2.92 1.77
 16 -6 -1 10.47 2.07
 16 6 -1 10.25 1.95
 16 6 -1 7.42 1.99
 -16 -6 1 9.14 1.77
 -15 -6 1 6.27 1.63
 15 6 -1 7.52 1.94
 15 6 -1 8.18 1.85
 15 -6 -1 9.27 1.97
 -14 -6 1 24.03 2.26
 14 6 -1 23.29 2.42
 14 6 -1 25.03 2.42
 14 -6 -1 28.64 2.56
 14 -6 -1 24.82 2.47
 13 6 -1 69.07 4.16
 13 -6 -1 63.37 4.07
 -13 -6 1 58.64 3.54
 13 6 -1 67.58 4.08
 -13 -6 1 67.46 3.94
 13 -6 -1 67.58 4.15
 12 -6 -1 11.87 1.81
 -12 -6 1 11.86 1.65
 12 6 -1 11.03 1.79
 -12 -6 1 8.73 1.04
 12 6 -1 8.52 1.72
 12 -6 -1 8.88 1.78
 11 -6 -1 10.93 1.76
 11 6 -1 9.05 1.67
 -11 -6 1 11.35 1.59
 11 6 -1 11.32 1.71
 -11 -6 1 10.21 1.05
 -10 -6 1 19.26 1.77
 10 6 -1 15.31 1.85
 10 -6 -1 17.3 1.91
 -10 6 1 18.52 1.77
 10 6 -1 17.06 1.89
 -10 -6 1 15.89 1.29
 10 6 -1 16.62 1.55
 -10 6 1 18.88 1.8
 9 -6 -1 13.38 1.73
 -9 -6 1 14.3 1.59
 9 6 -1 13.22 1.66
 9 6 -1 11.08 1.31
 -9 6 1 14.03 1.57
 -9 -6 1 10.17 1.05
 -9 6 1 13.27 1.58
 8 -6 -1 8.54 1.55
 -8 -6 1 11.67 1.47
 -8 6 1 10.32 1.44
 -8 6 1 10.09 1.34
 8 6 -1 7.86 1.47
 -8 6 1 6.62 1.52
 -8 6 1 11.02 1.41
 8 6 -1 8.76 1.19
 -8 -6 1 8.12 0.92
 -8 -6 1 10.73 1.23
 -7 6 1 1.49 1.19
 7 -6 -1 0.42 1.23
 7 6 -1 0.04 1.17
 7 6 -1 1.64 1.27
 -7 -6 1 0.86 0.68
 7 6 -1 2.47 1.24
 7 6 -1 0.43 0.92
 -7 -6 1 0.81 0.99
 -7 6 1 2.7 1.19
 -7 6 1 1.46 1.24
 -7 6 1 0.91 1.06
 -7 -6 1 1.45 1.15
 -6 6 1 2.64 1.14
 -6 6 1 2.24 1.18
 6 6 -1 1.87 1.17
 -6 -6 1 1.89 0.69
 6 -6 -1 -1.01 1.18
 -6 6 1 1.76 1.03
 -6 -6 1 1.22 1.16
 -6 6 1 1.19 1.18
 6 -6 -1 2.29 1.21
 -6 -6 1 1.67 1.02
 6 6 -1 0.87 1.14
 -5 -6 1 18.01 1.51
 5 6 -1 16.13 1.64
 -5 6 1 17.1 1.59
 -5 -6 1 14.82 1.2
 5 6 -1 18.67 1.66
 -5 6 1 16.73 1.67
 -5 6 1 16.51 1.54
 -5 -6 1 18.56 1.69
 5 -6 -1 17.54 1.71
 5 -6 -1 14.45 1.61
 -5 6 1 17.26 1.65
 5 -6 -1 20.21 1.69
 4 -6 -1 13.4 1.45
 -4 -6 1 10.43 1.4
 4 6 -1 12.76 1.46
 -4 -6 1 12.17 0.99
 -4 6 1 11.55 1.43
 -4 6 1 11.66 1.37
 4 -6 -1 11.93 1.48
 -4 -6 1 9.6 1.27
 -4 6 1 10.09 1.34
 -4 6 1 11.65 1.39
 4 6 -1 10.24 1.39
 4 -6 -1 9.62 1.42
 -3 -6 1 5.21 1.2
 -3 -6 1 6.03 0.83
 3 6 -1 7.63 1.3
 3 -6 -1 4.68 1.17
 3 -6 -1 4.76 1.24
 -3 6 1 4.38 1.22
 3 -6 -1 6.38 1.31
 3 -6 -1 6.43 1.23
 3 6 -1 7.6 1.28
 -3 6 1 4.77 1.14
 -3 -6 1 7.57 1.14
 -3 6 1 6.61 1.17
 -3 6 1 6.42 1.17
 3 6 -1 4.49 0.87
 2 6 -1 40.66 2.28
 2 -6 -1 35.97 2.48
 2 -6 -1 33.86 2.55
 -2 6 1 33.39 2.42
 -2 -6 1 40.54 2.47
 2 -6 -1 34.77 2.42
 -2 6 1 37.44 2.5
 -2 -6 1 41.43 2.56
 -2 -6 1 43.37 2.27
 2 6 -1 44.74 2.58
 -2 6 1 33.62 2.45
 2 -6 -1 31.89 2.51
 -2 6 1 36.54 2.4
 2 6 -1 43.26 2.56
 1 -6 -1 140.71 7.93
 -1 6 1 145.57 8.02
 1 6 -1 160.81 8.05
 1 6 -1 168.27 8.14
 -1 -6 1 157.26 7.83
 -1 6 1 148.68 8.01
 -1 6 1 147.69 7.97
 1 -6 -1 145.05 7.98
 -1 -6 1 157.03 7.98
 1 6 -1 172.98 8.06
 1 6 -1 150.56 7.82
 -1 -6 1 158.47 8.07
 1 -6 -1 140.51 8.02
 -1 6 1 155.05 7.93
 1 -6 -1 143.88 8.05
 0 -6 -1 136.04 7.38
 0 6 1 144.38 7.29
 0 6 -1 122.71 7.13
 0 -6 -1 141.44 7.32
 0 6 1 152.36 7.26
 0 -6 1 129.07 7.34
 0 -6 -1 133.93 7.37
 0 6 -1 137.77 7.4
 0 6 1 148.96 7.37
 0 6 1 142.24 7.36
 0 6 -1 134.85 7.32
 0 6 -1 146.27 7.35
 1 6 1 60.62 2.88
 1 6 1 60.36 3.02
 1 -6 1 36.24 2.83
 -1 6 -1 38.65 2.84
 1 6 1 65.16 3.03
 -1 -6 -1 61.06 3.08
 -1 -6 -1 61.36 2.94
 1 6 1 59.49 2.92
 -1 6 -1 39.75 2.84
 -2 6 -1 23.76 1.86
 2 6 1 29.87 2
 2 6 1 30.17 2.04
 2 -6 1 24.85 2.08
 2 -6 1 28.03 2.11
 -2 -6 -1 32.46 2.1
 2 6 1 32.65 2.13
 -2 6 -1 24.34 2.07
 -2 6 -1 27.4 2.11
 -2 -6 -1 30.78 2.07
 -2 -6 -1 31.75 2.23
 -3 -6 -1 18.27 1.5
 3 6 1 14.62 1.47
 3 6 1 14.13 1.4
 3 -6 1 15.62 1.64
 -3 6 -1 17.51 1.66
 -3 -6 -1 16.58 1.54
 3 6 1 15.78 1.54
 -3 6 -1 13.09 1.57
 -3 6 -1 15.36 1.4
 -4 -6 -1 5.07 1.09
 4 6 1 5.84 1.06
 4 -6 1 5.71 1.32
 4 6 1 4.62 1.19
 4 6 1 4.25 1.1
 -4 -6 -1 5.44 1.24
 4 6 1 5.1 1.23
 -4 6 -1 4.98 1.21
 -4 6 -1 8.14 1.38
 -4 6 -1 6.06 1.31
 -4 6 -1 3.21 1.07
 -5 6 -1 3.69 1.28
 -5 6 -1 1.5 1.25
 5 6 1 2.76 1.03
 5 -6 1 1.2 1.31
 -5 -6 -1 2.51 1.18
 -5 -6 -1 2.88 1.21
 -5 6 -1 2.25 1.06
 5 6 1 2.92 1.12
 -5 -6 -1 3.42 1.06
 5 6 1 4.95 1.27
 6 -6 1 24.11 2.12
 -6 6 -1 24.25 2.1
 6 6 1 27.53 2.11
 6 6 1 23.14 2.01
 -6 6 -1 24.95 1.96
 6 6 1 25.79 2
 6 6 1 27.1 1.85
 -6 -6 -1 22.29 2.02
 -6 6 -1 27.04 2.11
 -6 -6 -1 24.72 1.86
 -7 6 -1 4.83 1.38
 7 -6 1 4.7 1.42
 7 6 1 6.69 1.18
 7 6 1 5.64 1.41
 7 6 1 4.03 1.26
 7 6 1 5.27 1.34
 -7 6 -1 6.01 1.44
 -7 -6 -1 5.19 1.14
 -7 -6 -1 4.71 1.35
 -7 6 -1 5.41 1.3
 -8 -6 -1 1.64 1.08
 8 -6 1 3.48 1.42
 8 6 1 2.53 1.09
 -8 -6 -1 0.89 1.32
 8 -6 1 1.88 1.36
 8 6 1 1.49 1.25
 -8 6 -1 2.54 1.24
 8 6 1 2.75 1.07
 8 6 1 2.6 1.21
 -9 6 -1 15.69 1.72
 9 -6 1 16.15 1.83
 9 6 1 15.71 1.51
 9 6 1 13.62 1.51
 9 6 1 12.92 1.72
 -9 -6 -1 15.42 1.77
 -9 -6 -1 14.67 1.58
 9 -6 1 14.64 1.82
 9 6 1 15.43 1.67
 10 6 1 3.91 1.37
 10 6 1 3.58 1.44
 10 -6 1 3.36 1.52
 10 6 1 5.11 1.22
 -10 -6 -1 5.72 1.52
 -10 -6 -1 3.79 1.26
 10 -6 1 4.21 1.63
 10 6 1 5 1.23
 11 -6 1 4.98 1.59
 11 6 1 3.98 1.3
 11 6 1 4.33 1.58
 -11 -6 -1 4.41 1.29
 -11 -6 -1 3.47 1.5
 12 -6 1 10.89 1.88
 -12 -6 -1 11.34 1.76
 12 6 1 12.72 1.9
 12 6 1 9.92 1.51
 -12 -6 -1 10.06 1.51
 -13 -6 -1 6.51 1.43
 13 -6 1 7.19 1.79
 -13 -6 -1 6.21 1.64
 13 6 1 5.84 1.42
 14 -6 1 0.07 1.73
 -14 -6 -1 -0.47 1.54
 14 -6 1 0.81 1.82
 -14 -6 -1 1.13 1.33
 14 6 1 1.48 1.34
 15 -6 1 2.91 1.87
 -15 -6 -1 1.44 1.63
 -15 -6 -1 1.59 1.38
 15 6 1 2.19 1.45
 16 6 1 1.65 1.47
 -16 -6 -1 1.21 1.44
 -17 -6 -1 1.3 1.46
 17 6 1 0.57 1.51
 18 6 1 4.11 1.73
 -15 -7 1 3.81 1.73
 15 7 -1 8.51 1.95
 14 -7 -1 5.42 1.96
 -14 -7 1 3.02 1.71
 14 7 -1 6.17 1.92
 14 7 -1 4.14 1.82
 13 -7 -1 1.43 1.81
 -13 -7 1 0.88 1.6
 13 7 -1 3.04 1.73
 13 7 -1 2.24 1.75
 -12 -7 1 19.87 1.8
 12 -7 -1 22.73 2.38
 -12 -7 1 21.63 2.17
 12 7 -1 20.6 2.25
 12 -7 -1 21.78 2.34
 12 7 -1 21.03 2.33
 -11 -7 1 58.93 3.56
 -11 7 1 58.86 3.74
 -11 -7 1 61.2 3.81
 11 7 -1 58.84 3.94
 11 7 -1 62.11 3.89
 11 -7 -1 63.13 3.97
 -10 -7 1 23.17 2.12
 -10 7 1 23.35 2.01
 -10 -7 1 19.7 1.46
 10 -7 -1 24.44 2.28
 10 7 -1 19.03 1.83
 -10 -7 1 22.29 1.85
 10 7 -1 22.31 2.25
 9 7 -1 6.41 1.28
 -9 -7 1 6.06 1.53
 -9 7 1 7.13 1.42
 -9 -7 1 4.44 0.83
 9 -7 -1 4.85 1.61
 9 7 -1 4.8 1.55
 -9 -7 1 4.69 1.26
 -8 -7 1 10.6 1.36
 -8 -7 1 7.84 1.54
 8 -7 -1 6.85 1.63
 -8 -7 1 4.73 0.85
 -8 7 1 8.81 1.43
 8 7 -1 7.37 1.3
 7 -7 -1 0.05 1.41
 -7 7 1 2.01 1.22
 -7 -7 1 2.49 1.35
 -7 -7 1 3.08 1.17
 7 7 -1 2.21 1.15
 -7 -7 1 1.3 0.75
 -6 -7 1 0.44 1.31
 6 -7 -1 1.34 1.38
 -6 7 1 -0.45 1.18
 -6 -7 1 2.11 1.17
 -6 -7 1 1.17 0.74
 -5 -7 1 2.33 1.36
 5 -7 -1 0.99 1.39
 -5 7 1 2.02 1.29
 -5 7 1 2.63 1.25
 -5 -7 1 2.75 1.19
 -5 7 1 1.36 1.22
 -5 -7 1 3.79 0.8
 5 -7 -1 0.83 1.28
 5 -7 -1 0.57 1.32
 4 -7 -1 28.98 2.21
 4 7 -1 32.68 2.29
 4 -7 -1 29.03 2.26
 -4 -7 1 27.19 1.85
 -4 7 1 31.15 2.2
 4 -7 -1 28.05 2.38
 4 -7 -1 27.21 2.26
 -4 7 1 29.58 2.22
 -4 7 1 30.28 2.2
 -4 -7 1 27.94 2.27
 -4 -7 1 28.38 2.13
 3 7 -1 41.12 2.72
 3 7 -1 35.54 2.36
 -3 -7 1 42.09 2.37
 3 -7 -1 39.05 2.69
 3 7 -1 43.85 2.85
 -3 7 1 41.82 2.7
 -3 7 1 42.7 2.65
 -3 -7 1 38.43 2.72
 3 -7 -1 38.72 2.76
 -3 -7 1 36.95 2.6
 3 -7 -1 36.35 2.75
 3 -7 -1 39.53 2.65
 -3 7 1 38.98 2.71
 -3 7 1 39.68 2.65
 2 -7 -1 21.97 1.85
 -2 -7 1 17.43 1.77
 2 7 -1 20.56 1.97
 -2 -7 1 20.29 1.54
 2 -7 -1 22.2 1.87
 -2 7 1 20.71 1.94
 -2 7 1 24.19 1.86
 -2 7 1 19.93 1.83
 2 -7 -1 23.14 2.01
 2 -7 -1 25.59 2.07
 2 7 -1 22.58 1.92
 -2 7 1 22.49 1.89
 -2 -7 1 22.07 1.95
 2 7 -1 18.91 1.55
 -1 -7 1 2.91 1.32
 -1 7 1 2.57 1.2
 1 -7 -1 2.99 1.36
 1 -7 -1 2 1.07
 1 7 -1 5.82 1.36
 -1 7 1 2.32 1.2
 1 -7 -1 5.15 1.27
 1 7 -1 3.78 1.35
 -1 7 1 3.74 1.24
 -1 7 1 2.03 1.32
 1 -7 -1 4.03 1.41
 1 7 -1 3.32 0.95
 0 -7 1 13.62 1.64
 0 7 -1 12.02 1.64
 0 7 1 13.88 1.46
 0 7 1 12.39 1.57
 0 7 -1 13.02 1.58
 0 7 1 10.58 1.45
 0 -7 -1 11.25 1.62
 0 -7 -1 11.43 1.48
 0 7 1 11.42 1.58
 0 7 -1 11.2 1.24
 0 -7 -1 10.82 1.6
 -1 -7 -1 18.41 1.91
 1 7 1 18.55 1.68
 1 7 1 18.89 1.77
 -1 7 -1 19.88 1.58
 1 7 1 18.92 1.73
 -1 -7 -1 20.7 1.76
 -1 7 -1 19.86 1.95
 1 -7 1 19.95 1.9
 -1 7 -1 20.53 1.87
 -2 -7 -1 30.05 2.31
 -2 -7 -1 34.65 2.19
 2 7 1 28.07 2.21
 2 7 1 28.95 2.13
 -2 7 -1 24.33 1.94
 -2 7 -1 29.95 2.29
 2 -7 1 27.88 2.25
 2 7 1 29.65 2.1
 3 7 1 4.88 1.22
 3 7 1 4.72 1.2
 -3 -7 -1 5.17 1.26
 3 -7 1 4.71 1.41
 3 7 1 3.62 1.29
 -3 7 -1 2.86 1.33
 -3 -7 -1 5.88 1.46
 -3 7 -1 4.05 1.14
 4 7 1 19.11 1.85
 -4 7 -1 17.09 1.63
 4 7 1 18.82 1.79
 4 -7 1 16.8 1.88
 -4 -7 -1 18.19 1.7
 -4 7 -1 17.51 1.82
 -4 -7 -1 17.23 1.87
 4 7 1 16.5 1.66
 4 7 1 18.31 1.62
 -5 -7 -1 19.47 2.01
 5 7 1 21.49 1.73
 -5 -7 -1 21.62 1.82
 5 -7 1 23.05 2.14
 -5 7 -1 18.73 1.78
 5 7 1 20.19 1.95
 -5 7 -1 21.42 1.98
 6 7 1 11.82 1.62
 6 7 1 11.82 1.42
 -6 -7 -1 11.78 1.71
 -6 7 -1 9.66 1.48
 6 -7 1 9.87 1.74
 6 7 1 12.81 1.64
 -6 7 -1 10.91 1.63
 -6 -7 -1 12.38 1.5
 -7 7 -1 14.79 1.72
 7 7 1 15.53 1.84
 -7 -7 -1 13.68 1.87
 7 -7 1 20.02 2.04
 7 7 1 15.25 1.61
 -7 -7 -1 17.18 1.69
 8 -7 1 8.63 1.72
 8 7 1 6.86 1.62
 8 -7 1 10.13 1.83
 8 7 1 10.72 1.42
 -8 -7 -1 9.88 1.39
 -8 -7 -1 8.6 1.65
 9 7 1 15.14 1.91
 9 -7 1 15.45 2
 -9 -7 -1 12.2 1.84
 9 7 1 13.09 1.59
 -9 -7 -1 13.2 1.56
 9 -7 1 15.63 1.96
 9 7 1 14.55 1.6
 10 -7 1 21.87 2.35
 10 -7 1 24.51 2.37
 -10 -7 -1 19.21 2.19
 10 7 1 21.59 1.95
 10 7 1 25.01 2.33
 -10 -7 -1 23.56 1.93
 11 -7 1 3.34 1.84
 -11 -7 -1 2.21 1.62
 11 7 1 4.77 1.37
 11 -7 1 3.97 1.79
 11 7 1 6.04 1.73
 -11 -7 -1 3.4 1.27
 -12 -7 -1 6.55 1.76
 12 7 1 8.2 1.85
 12 -7 1 7.13 1.9
 12 7 1 4.16 1.42
 -12 -7 -1 4.14 1.34
 13 -7 1 6.75 1.93
 13 7 1 3.68 1.8
 -13 -7 -1 4.99 1.39
 13 7 1 3.73 1.42
 -14 -7 -1 6.04 1.44
 14 7 1 8.91 1.54
 15 7 1 0.45 1.44
 16 7 1 -1.14 1.51
 -14 8 1 2.44 1.66
 -13 8 1 20.77 2.21
 13 8 -1 22.51 2.43
 12 -8 -1 15.84 2.19
 -12 8 1 12.66 1.88
 12 8 -1 11.2 2.04
 11 8 -1 18.1 2.37
 11 8 -1 20.48 2.29
 11 -8 -1 19.54 2.36
 -11 8 1 21.62 2.18
 -11 -8 1 22 2.31
 -10 -8 1 20.56 2.21
 -10 8 1 19.52 2.03
 10 8 -1 15.64 2.23
 -10 -8 1 17.92 1.77
 10 -8 -1 16.75 2.2
 9 -8 -1 24.7 2.48
 -9 -8 1 21.91 2.31
 -9 8 1 25.3 2.24
 9 8 -1 22.91 2.04
 -9 -8 1 23.74 2.03
 -8 -8 1 9.63 1.49
 8 -8 -1 8.83 1.88
 -8 8 1 8.3 1.65
 -8 -8 1 8.71 1.79
 8 8 -1 9.68 1.53
 -7 -8 1 6.69 0.97
 7 -8 -1 8.98 1.8
 -7 8 1 9.86 1.69
 -7 -8 1 10.27 1.49
 7 8 -1 8.67 1.46
 -7 -8 1 8.79 1.71
 -6 -8 1 3.07 1.49
 6 -8 -1 4.44 1.59
 -6 -8 1 2.74 0.84
 -6 8 1 7.19 1.56
 -6 -8 1 4.78 1.35
 -5 -8 1 13.97 1.87
 5 8 -1 15.6 1.96
 -5 -8 1 17.43 1.74
 5 -8 -1 14.78 1.88
 -5 -8 1 14.29 1.27
 -5 8 1 15.73 1.85
 -4 -8 1 18.3 1.47
 -4 8 1 19.62 1.97
 4 -8 -1 19.9 2
 4 8 -1 19.8 2.09
 -4 -8 1 19.06 2.03
 -4 -8 1 21.68 1.92
 4 -8 -1 19.71 1.98
 4 -8 -1 18.52 2.07
 3 -8 -1 1.69 1.53
 3 -8 -1 3.4 1.37
 -3 -8 1 3.55 1.56
 3 -8 -1 1.6 1.59
 -3 -8 1 5.76 1.46
 -3 -8 1 4.5 0.99
 3 8 -1 4.2 1.64
 3 -8 -1 3.7 1.45
 3 8 -1 3.9 1.07
 -3 8 1 5 1.44
 -2 -8 1 11.58 1.77
 2 8 -1 8.84 1.72
 2 8 -1 10.81 1.26
 2 -8 -1 6.62 1.66
 2 -8 -1 5.49 1.36
 -2 8 1 5.37 1.5
 2 -8 -1 7.03 1.69
 2 -8 -1 5.44 1.5
 1 8 -1 32.22 2.04
 1 -8 -1 23.47 2.19
 -1 8 1 23.9 2.16
 1 -8 -1 25.04 2.41
 1 -8 -1 26.07 2.37
 1 8 -1 38.65 2.56
 -1 8 1 25.69 2.32
 -1 -8 1 31.93 2.44
 0 8 1 31.12 2.52
 0 8 1 39.5 2.68
 0 -8 -1 32.94 2.52
 0 8 -1 37.91 2.37
 0 8 -1 45.78 2.88
 0 -8 -1 27.29 2.63
 0 -8 1 41.43 2.81
 0 -8 -1 35.56 2.71
 -1 8 -1 57.4 3.55
 -1 -8 -1 63.33 3.71
 1 8 1 61.16 3.83
 1 8 1 68.91 3.7
 1 -8 1 59.84 3.87
 -1 8 -1 63.85 3.92
 1 8 1 58.54 3.69
 -1 -8 -1 60 3.88
 -2 -8 -1 50.75 3.31
 2 8 1 50.52 3.09
 2 8 1 47.52 3.1
 2 8 1 55.04 3.3
 -2 -8 -1 51.35 3.11
 -2 8 -1 44.96 3.28
 -2 8 -1 41.48 2.93
 -3 -8 -1 24.04 2
 3 -8 1 21.05 2.19
 -3 8 -1 25.85 2.26
 -3 -8 -1 23.16 2.25
 3 8 1 20.12 1.98
 -3 8 -1 19.61 1.86
 3 8 1 25.63 2.21
 3 8 1 25.72 2
 4 8 1 10.66 1.48
 4 -8 1 10.51 1.78
 -4 8 -1 9.39 1.45
 -4 -8 -1 8.33 1.77
 -4 -8 -1 8.11 1.73
 -4 8 -1 10.43 1.78
 4 8 1 10.54 1.72
 -4 -8 -1 11.01 1.54
 -5 -8 -1 13.73 1.95
 -5 8 -1 16.99 1.93
 5 8 1 14.11 1.62
 5 -8 1 14.42 2.02
 -5 8 -1 13.53 1.65
 5 8 1 15.42 1.86
 -5 -8 -1 10.13 1.59
 -5 -8 -1 15.07 1.95
 -6 8 -1 29.85 2.51
 -6 -8 -1 27.47 2.25
 6 8 1 28.95 2.5
 6 -8 1 33.84 2.67
 -6 -8 -1 27.75 2.51
 -6 -8 -1 30.13 2.56
 -7 -8 -1 2.28 1.66
 7 -8 1 4.37 1.79
 7 8 1 3.87 1.62
 -7 -8 -1 1.82 1.6
 -7 8 -1 2.95 1.56
 -7 -8 -1 1.18 1.25
 -8 -8 -1 2.88 1.7
 8 -8 1 1.94 1.76
 -8 8 -1 1.03 1.55
 -8 -8 -1 -0.18 1.24
 8 8 1 3.17 1.66
 8 -8 1 1.36 1.66
 -9 8 -1 24.78 2.25
 9 -8 1 21.42 2.4
 9 8 1 17.57 2.19
 9 8 1 18.73 1.87
 -9 -8 -1 17.64 1.82
 10 8 1 3.96 1.81
 10 -8 1 3.56 1.93
 -10 -8 -1 2.93 1.28
 -10 8 -1 4.2 1.68
 10 8 1 3.03 1.32
 -11 -8 -1 2.17 1.25
 11 8 1 0.23 1.31
 11 8 1 4.71 1.87
 11 -8 1 3.36 1.98
 12 8 1 2.66 1.44
 13 8 1 0.3 1.39
 -12 9 1 -0.54 1.74
 -11 9 1 6.73 1.85
 10 -9 -1 0.78 1.94
 -10 9 1 5.38 1.84
 9 -9 -1 9.57 2.06
 -9 9 1 4.71 1.79
 8 -9 -1 25.21 2.48
 -8 -9 1 18.88 1.99
 -8 9 1 21.81 2.3
 7 -9 -1 9.15 2
 -7 -9 1 9.28 1.65
 -7 9 1 12.69 1.92
 -6 -9 1 17.74 1.98
 6 -9 -1 20.29 2.25
 6 9 -1 20.79 2.33
 -6 9 1 18.79 2.17
 5 -9 -1 0.75 1.61
 5 9 -1 1.24 1.72
 -5 -9 1 0.55 1.48
 -5 9 1 1.74 1.62
 4 -9 -1 1.65 1.5
 4 9 -1 3.31 1.69
 -4 9 1 2.03 1.55
 3 -9 -1 2.7 1.55
 3 9 -1 2.41 1.72
 -3 9 1 0.35 1.57
 2 -9 -1 4.57 1.84
 -2 9 1 1.86 1.6
 2 9 -1 6.47 1.81
 2 -9 -1 6.02 1.59
 1 -9 -1 2.76 1.78
 1 -9 -1 2.65 1.54
 -1 9 1 4.02 1.62
 1 9 -1 16.37 2.04
 -1 -9 1 12.46 1.93
 0 -9 -1 35.76 2.67
 0 9 -1 43.39 3.01
 0 -9 -1 32.67 2.83
 0 9 1 32.19 2.73
 -1 9 -1 49.99 3.49
 -1 -9 -1 48.92 3.21
 1 9 1 47.18 3.36
 -1 -9 -1 47.47 3.39
 2 9 1 67.24 4.2
 -2 -9 -1 64.2 4.18
 -2 -9 -1 70.06 4
 -2 9 -1 61.86 4.25
 -3 9 -1 12.99 2.15
 -3 -9 -1 20.95 1.9
 3 9 1 19.48 2.14
 -3 -9 -1 17.53 2.16
 4 9 1 17.07 2.11
 4 -9 1 15.21 2.11
 -4 -9 -1 16.82 2.14
 -4 -9 -1 17.09 1.8
 -4 9 -1 18.66 2.2
 -5 -9 -1 14.78 2.09
 5 -9 1 16.53 2.17
 5 9 1 13.44 2.06
 -5 -9 -1 16.37 1.75
 -5 9 -1 12.58 2.11
 6 -9 1 19.01 2.34
 6 9 1 16.79 2.18
 -6 9 -1 17.29 2.21
 -6 -9 -1 17.48 2.2
 -6 -9 -1 17.22 1.8
 7 -9 1 1.17 1.83
 -7 -9 -1 2.18 1.28
 -7 9 -1 5.24 1.83
 7 9 1 1.17 1.71
 -7 -9 -1 2.16 1.74
 -8 9 -1 6.72 1.88
 8 -9 1 3.61 2
 9 9 1 3.74 1.4
 6 -10 -1 7.82 1.98
 -6 10 1 9.3 2.01
 5 -10 -1 9.13 1.95
 -5 10 1 12.99 2.09
 -4 10 1 3.28 1.84
 -3 10 1 3.04 1.81
 -2 10 1 2.45 1.72
 2 -10 -1 0.77 1.67
 1 -10 -1 2.56 1.66
 -1 10 1 3.5 1.75
 0 -10 -1 1.46 1.56
 0 10 1 3.63 1.83
 -1 -10 -1 5.18 1.61
 22 0 -2 0.81 1.85
 21 0 -2 5.99 1.82
 -20 0 2 0.63 1.38
 20 0 -2 1.09 1.63
 -19 0 2 14.43 1.78
 19 0 -2 18.33 2.05
 -18 0 2 1.4 1.02
 -18 0 2 1.95 1.29
 18 0 -2 3.15 1.5
 -17 0 2 1.42 0.96
 -17 0 2 0.8 1.19
 17 0 -2 1.07 1.38
 -16 0 2 8.07 1.13
 16 0 -2 8.4 1.46
 -16 0 2 9.7 1.44
 -16 0 2 9.41 1.38
 -16 0 2 8.77 1.31
 -15 0 2 13.44 1.53
 -15 0 2 14.94 1.45
 15 0 -2 13.73 1.59
 -15 0 2 14.89 1.52
 -14 0 2 206.9 11.39
 -14 0 2 229.56 11.42
 -14 0 2 224.32 11.37
 14 0 -2 228.03 11.46
 -13 0 2 46.89 2.81
 -13 0 2 48.08 2.78
 -13 0 2 46.06 2.83
 13 0 -2 46.88 2.85
 -12 0 2 4.68 1.02
 12 0 -2 5.64 1.04
 -12 0 2 5.71 1.25
 -12 0 2 6.21 0.96
 -12 0 2 6.37 1.01
 -11 0 2 23.26 1.65
 11 0 -2 24.28 1.84
 -11 0 2 24.71 1.63
 -11 0 2 25.81 1.71
 11 0 -2 25.23 1.7
 11 0 -2 23.58 1.59
 -11 0 2 27.29 1.88
 -11 0 2 22.06 1.52
 10 0 -2 43.51 2.52
 10 0 -2 46.25 2.62
 -10 0 2 48.82 2.64
 -10 0 2 47.89 2.58
 -10 0 2 49.92 2.79
 10 0 -2 44.9 2.77
 -10 0 2 41.63 2.49
 -10 0 2 45.3 2.6
 9 0 -2 103.59 5.57
 -9 0 2 112 5.63
 -9 0 2 108.37 5.68
 -9 0 2 102.24 5.56
 9 0 -2 109.78 5.66
 -9 0 2 118.11 5.79
 9 0 -2 115.74 5.82
 -9 0 2 110.44 5.64
 -8 0 2 221.36 10.56
 -8 0 2 213.08 10.4
 8 0 -2 198.04 10.36
 -8 0 2 208.05 10.46
 8 0 -2 207.19 10.42
 8 0 -2 205.42 10.56
 -8 0 2 216.12 10.41
 -8 0 2 193.35 10.35
 -7 0 2 202.05 10
 7 0 -2 194.25 10
 7 0 -2 196.84 10.18
 -7 0 2 198.3 10.02
 7 0 -2 200.63 10.04
 -7 0 2 203.33 10.09
 -6 0 2 813.47 39.83
 6 0 -2 798.11 39.77
 -6 0 2 796.79 39.75
 6 0 -2 793.26 39.91
 5 0 -2 43.56 2.26
 5 0 -2 41.72 2.35
 -5 0 2 41.49 2.36
 -5 0 2 43 2.26
 5 0 -2 44.38 2.45
 -4 0 2 30.34 1.73
 4 0 -2 31.48 1.61
 4 0 -2 31.16 1.59
 4 0 -2 31.6 1.72
 4 0 -2 31.89 1.81
 -4 0 2 27.89 1.6
 4 0 -2 27.87 1.6
 3 0 -2 21.44 1.23
 3 0 -2 17.68 1.06
 -3 0 2 21.31 1.22
 3 0 -2 20.92 1.28
 2 0 -2 64.61 3.38
 2 0 -2 69.98 3.48
 -2 0 2 69.35 3.49
 -2 0 2 66.84 3.42
 -1 0 2 883.13 45.14
 1 0 -2 889.49 45.14
 1 0 -2 937.19 45.11
 -1 0 2 910.59 45.12
 1 0 -2 910.6 45.08
 0 0 -2 403.71 22.1
 0 0 -2 430.29 22.13
 0 0 -2 489.61 22.15
 0 0 -2 427.79 22.14
 0 0 -2 481.84 22.11
 -1 0 -2 2.44 0.51
 -1 0 -2 2.86 0.62
 -1 0 -2 3.18 0.53
 1 0 2 3.04 0.6
 -1 0 -2 1.93 0.62
 -1 0 -2 2.77 0.55
 2 0 2 317.65 16.04
 -2 0 -2 333.77 16.15
 2 0 2 327.24 16.11
 -2 0 -2 313.74 16.13
 -2 0 -2 317.76 16.09
 -2 0 -2 322.51 16.04
 -3 0 -2 11.01 0.96
 -3 0 -2 9.14 0.96
 3 0 2 12.3 0.95
 -3 0 -2 9.58 0.78
 3 0 2 10.77 0.8
 4 0 2 336.28 16.53
 4 0 2 333.5 16.61
 -4 0 -2 333.9 16.6
 -4 0 -2 340.42 16.52
 -4 0 -2 296.5 16.63
 5 0 2 290.63 14.21
 5 0 2 280.38 14.29
 -5 0 -2 284.66 14.19
 -5 0 -2 272.19 14.27
 -6 0 -2 1284.98 63.4
 6 0 2 1238.94 63.42
 -6 0 -2 1297.78 63.33
 6 0 2 1267.23 63.33
 -7 0 -2 385.86 19.75
 -7 0 -2 396.69 19.68
 7 0 2 396.66 19.7
 7 0 2 387.85 19.79
 -8 0 -2 57.75 3.38
 -8 0 -2 57.48 3.25
 8 0 2 61.61 3.29
 -9 0 -2 30.84 2
 -9 0 -2 27.09 1.78
 -9 0 -2 22.03 1.9
 9 0 2 28.29 1.84
 10 0 2 6.37 1.02
 -10 0 -2 4.4 0.95
 -10 0 -2 4.91 1.18
 -10 0 -2 3.94 1.13
 11 0 2 9.53 1.22
 -11 0 -2 7.74 1.16
 -11 0 -2 8.87 1.41
 -11 0 -2 7.04 1.26
 12 0 2 5.9 1.21
 -12 0 -2 7.02 1.33
 -12 0 -2 4.71 1.29
 -12 0 -2 7.06 1.45
 -12 0 -2 5.47 1.18
 -13 0 -2 26.45 2.23
 -13 0 -2 26.23 2.03
 -13 0 -2 25.6 2.19
 13 0 2 26.83 2.1
 13 0 2 24.83 2.21
 -14 0 -2 161.85 9.33
 14 0 2 177.63 9.38
 -14 0 -2 167.39 9.18
 14 0 2 181.22 9.29
 -14 0 -2 191.25 9.36
 -15 0 -2 73.44 4.67
 15 0 2 81.76 4.73
 15 0 2 79.01 4.6
 16 0 2 32.01 2.55
 -16 0 -2 24.67 2.43
 16 0 2 27.68 2.38
 -17 0 -2 14.66 2.05
 17 0 2 13.69 1.89
 17 0 2 11.98 1.98
 18 0 2 44.49 3.18
 -18 0 -2 43.33 3.28
 18 0 2 40.16 3.25
 -19 0 -2 20.23 2.3
 19 0 2 20.49 2.28
 19 0 2 18.38 2.43
 20 0 2 2.9 1.88
 22 1 -2 8.76 2.05
 21 1 -2 6.89 1.9
 21 -1 -2 6.73 1.91
 -20 1 2 2.35 1.37
 20 1 -2 2.64 1.73
 20 -1 -2 2.99 1.67
 -19 1 2 4.01 1.35
 19 1 -2 5.19 1.87
 19 1 -2 4.56 1.66
 19 -1 -2 4.95 1.65
 18 1 -2 5.22 1.58
 -18 1 2 1.89 1.29
 -18 1 2 4.3 1.18
 18 -1 -2 4.57 1.49
 18 1 -2 3.59 1.67
 -18 -1 2 2.77 0.99
 -17 -1 2 1.35 0.91
 17 -1 -2 7.86 1.71
 -17 1 2 3.26 1.1
 -17 1 2 5.39 1.31
 -17 -1 2 5.21 1.31
 17 1 -2 3.08 1.46
 17 -1 -2 2.71 1.34
 -17 1 2 3.28 1.13
 17 1 -2 2.68 1.58
 16 -1 -2 1.87 1.24
 -16 1 2 2.06 1.05
 -16 -1 2 2.89 0.91
 -16 -1 2 2.48 1.17
 -16 1 2 3.32 1.17
 16 1 -2 3.03 1.34
 -16 1 2 1.44 1.06
 16 1 -2 1.16 1.44
 16 -1 -2 1.44 1.48
 -15 1 2 7.49 1.17
 -15 -1 2 9.27 1.34
 -15 1 2 7.83 1.11
 15 -1 -2 8.11 1.35
 -15 1 2 8.95 1.38
 15 1 -2 8.76 1.42
 -15 1 2 8.9 1.2
 15 -1 -2 8.31 1.33
 -15 -1 2 10.36 1.32
 -15 1 2 8.4 1.32
 15 -1 -2 11.73 1.67
 14 -1 -2 2.59 1.14
 14 -1 -2 2.9 1.14
 14 -1 -2 4.38 1.47
 -14 1 2 2.67 0.99
 -14 -1 2 3.07 1.12
 -14 1 2 2.51 0.91
 -14 -1 2 1.34 1.06
 -14 1 2 2.08 1.15
 -14 1 2 1.65 0.99
 -14 1 2 1.08 1.06
 14 1 -2 2.98 1.17
 -13 1 2 4.11 0.91
 -13 1 2 2.93 0.95
 -13 1 2 5.4 1.15
 -13 -1 2 3.03 0.98
 13 -1 -2 3.02 1.01
 13 1 -2 3.31 1.15
 -13 1 2 4.73 0.89
 13 -1 -2 3.92 1.03
 -13 -1 2 4.4 1.06
 -13 1 2 3.36 1
 13 -1 -2 2.19 1.24
 -12 1 2 2 0.78
 -12 -1 2 0.58 0.92
 -12 1 2 0.49 0.81
 -12 1 2 1.4 0.86
 -12 -1 2 0.62 0.86
 -12 1 2 3.19 1.03
 12 1 -2 2.04 0.99
 12 -1 -2 1.22 0.85
 -12 1 2 1.83 0.75
 12 -1 -2 0.83 0.89
 -12 1 2 1.02 1.14
 12 -1 -2 1.79 1.14
 -11 1 2 5.59 0.87
 -11 1 2 5.7 1.01
 -11 1 2 5.58 0.89
 11 -1 -2 4.32 0.93
 11 1 -2 5.73 1.01
 -11 -1 2 5.04 0.89
 11 -1 -2 5.8 0.93
 -11 1 2 5.49 0.83
 -11 -1 2 3.84 0.94
 -11 1 2 5.84 1.18
 -11 1 2 5.73 0.79
 11 -1 -2 6.87 1.17
 10 -1 -2 1.78 0.95
 -10 -1 2 1.19 0.73
 -10 -1 2 1.26 0.79
 -10 1 2 1.73 0.72
 -10 1 2 1.32 0.62
 10 1 -2 1.33 0.81
 -10 1 2 1.79 0.66
 -10 1 2 0.88 0.84
 10 -1 -2 1.55 0.72
 -10 1 2 0.98 0.99
 -10 1 2 0.9 0.7
 10 -1 -2 1.76 0.8
 -9 1 2 6.13 0.79
 -9 -1 2 5.2 0.63
 9 -1 -2 6.51 1.01
 -9 1 2 6.8 0.83
 -9 -1 2 6.55 0.87
 -9 1 2 6.85 0.75
 -9 1 2 6.53 0.95
 9 1 -2 5.06 0.84
 9 -1 -2 6.01 0.77
 9 -1 -2 5.01 0.85
 -9 1 2 7.34 1.05
 -9 -1 2 7.09 0.83
 -8 1 2 5.86 0.71
 -8 1 2 6.33 0.69
 8 -1 -2 5.97 0.7
 -8 -1 2 6.68 0.77
 -8 -1 2 6.3 0.82
 8 1 -2 5.6 0.82
 -8 1 2 6.98 0.94
 -8 1 2 6.85 0.83
 -8 -1 2 5.74 0.6
 8 -1 -2 6.09 0.94
 -8 1 2 6.96 1.01
 -8 1 2 5.18 0.61
 7 1 -2 7.51 0.85
 7 -1 -2 6.87 0.88
 -7 -1 2 6.53 0.8
 -7 -1 2 5.35 0.52
 -7 1 2 8.97 0.96
 7 1 -2 7.2 0.78
 -7 -1 2 8.86 0.74
 7 1 -2 6.66 0.64
 -7 1 2 7.22 0.82
 -7 1 2 7.67 0.66
 7 -1 -2 7.09 0.67
 -7 1 2 6.69 0.67
 -7 1 2 7.48 0.98
 -7 -1 2 6.71 0.58
 -7 1 2 6.79 0.62
 6 -1 -2 161.7 7.72
 6 1 -2 163.09 7.65
 6 1 -2 149.02 7.54
 6 -1 -2 143.69 7.54
 -6 -1 2 156.89 7.63
 -6 -1 2 152.62 7.58
 6 1 -2 148 7.74
 -6 1 2 163.86 7.72
 6 1 -2 157.88 7.63
 6 -1 -2 155.56 7.71
 -6 1 2 148.23 7.53
 -6 1 2 143.13 7.54
 -6 1 2 141.81 7.52
 -6 -1 2 145.65 7.51
 -6 1 2 155.96 7.71
 -5 1 2 78.7 3.92
 -5 1 2 67.46 3.92
 5 -1 -2 83.87 4.14
 -5 -1 2 84.65 4.05
 5 1 -2 82.06 4.17
 -5 -1 2 76.2 3.99
 -5 1 2 87.13 4.13
 -5 1 2 84.52 4.15
 5 -1 -2 80.56 4.1
 5 -1 -2 76.44 4.04
 -5 -1 2 73.3 3.92
 5 -1 -2 76.61 3.92
 5 1 -2 83.14 4.04
 5 1 -2 84.55 4.04
 -5 1 2 77.05 3.93
 -4 1 2 3.43 0.7
 -4 -1 2 3.02 0.58
 -4 -1 2 2.94 0.38
 4 1 -2 3.18 0.38
 -4 1 2 2.92 0.41
 4 -1 -2 3.87 0.62
 -4 1 2 3.84 0.73
 -4 -1 2 3.61 0.49
 4 -1 -2 2.76 0.4
 4 -1 -2 3.71 0.72
 4 -1 -2 4.11 0.66
 4 1 -2 3.67 0.56
 3 -1 -2 82.84 4.06
 -3 -1 2 76.99 3.9
 -3 1 2 84.54 4.07
 -3 1 2 82.15 4
 3 1 -2 78.81 3.89
 3 -1 -2 78.43 3.99
 3 1 -2 80.83 3.97
 3 -1 -2 73.31 3.89
 3 1 -2 68.73 3.88
 -2 -1 2 204.99 10.27
 2 1 -2 187.03 10.24
 -2 1 2 230.71 10.41
 2 -1 -2 229.58 10.41
 2 1 -2 214.98 10.27
 2 1 -2 220.12 10.33
 2 1 -2 190.14 10.27
 2 -1 -2 213.42 10.31
 2 1 -2 201.11 10.24
 2 -1 -2 212.89 10.28
 1 1 -2 48.67 2.47
 -1 1 2 48.87 2.42
 1 -1 -2 47.49 2.49
 1 -1 -2 53.17 2.62
 -1 1 2 51.95 2.62
 1 1 -2 46.68 2.47
 1 -1 -2 50.74 2.46
 1 1 -2 43.23 2.57
 1 -1 -2 46.35 2.42
 1 -1 -2 43.46 2.42
 0 1 -2 121.17 6.47
 0 1 -2 138.91 6.43
 0 -1 -2 123.23 6.39
 0 -1 -2 118.2 6.49
 0 1 2 131.76 6.52
 0 -1 -2 125.95 6.35
 0 1 2 130.12 6.4
 0 -1 -2 126.91 6.39
 0 1 2 126.8 6.49
 -1 1 -2 265.4 14.14
 1 -1 2 258.42 14.15
 -1 1 -2 290.3 14.14
 1 1 2 307.43 14.18
 1 1 2 291.58 14.12
 -1 -1 -2 261.98 14.18
 1 1 2 279.71 14.19
 -1 -1 -2 297.84 14.11
 1 1 2 285.86 14.18
 -1 1 -2 279.1 14.15
 2 -1 2 162.64 8.44
 -2 1 -2 162.25 8.44
 2 1 2 171.12 8.42
 -2 -1 -2 164.95 8.41
 2 1 2 175.54 8.48
 -2 1 -2 170.77 8.46
 2 1 2 168.32 8.48
 -2 -1 -2 167.36 8.48
 -2 1 -2 157.91 8.41
 -3 1 -2 182.28 8.95
 -3 1 -2 173.25 8.95
 3 1 2 180.99 8.92
 3 -1 2 189.97 8.97
 -3 -1 -2 174.01 8.77
 3 1 2 189.4 8.99
 -3 -1 -2 177.65 8.91
 3 1 2 168.48 8.78
 -3 1 -2 180.54 8.91
 3 -1 2 166.8 8.9
 -4 1 -2 10.83 1.03
 -4 1 -2 12.4 1.16
 4 1 2 13.55 1.06
 4 1 2 13.02 1.16
 -4 1 -2 12.6 1.15
 4 1 2 12.17 0.83
 -4 -1 -2 11.65 1.04
 -4 -1 -2 12.39 0.82
 4 -1 2 12.62 1.1
 4 -1 2 11.96 1.03
 -5 1 -2 15.19 1.34
 -5 -1 -2 16.42 1.05
 5 1 2 16.59 1.26
 -5 1 -2 16.52 1.33
 5 1 2 16.15 1.36
 5 -1 2 15.5 1.29
 5 1 2 15.57 1.05
 -5 1 -2 15.45 1.25
 5 -1 2 16.36 1.22
 -5 -1 -2 16.49 1.26
 6 -1 2 11.64 1.15
 -6 -1 -2 12.26 0.94
 6 1 2 11.55 1.15
 6 1 2 11.98 0.95
 -6 1 -2 11.77 1.12
 -6 -1 -2 10.76 1.13
 6 -1 2 12.81 1.09
 7 1 2 5.41 0.75
 7 -1 2 5.92 0.87
 -7 -1 -2 3.4 1
 -7 1 -2 5.21 0.88
 7 1 2 4.73 0.95
 -7 -1 -2 4.05 0.75
 -7 -1 -2 4.55 0.96
 8 1 2 1.45 0.69
 8 -1 2 1.66 0.77
 -8 -1 -2 1.79 0.9
 -8 -1 -2 1.06 0.97
 -8 -1 -2 0.83 0.69
 8 1 2 1.36 0.88
 -8 1 -2 1.58 0.86
 -9 1 -2 8.94 1.13
 -9 -1 -2 8.33 1.19
 -9 -1 -2 6.91 1.19
 9 1 2 7.25 0.97
 9 1 2 8.43 1.16
 -9 1 -2 5.25 1.14
 -9 -1 -2 7.5 0.95
 9 -1 2 6.41 1.02
 -10 -1 -2 1.13 1.06
 10 -1 2 1.22 0.94
 -10 1 -2 2.11 1.2
 -10 1 -2 1.47 1.06
 -10 -1 -2 0.14 1.06
 10 1 2 1.36 0.85
 -10 -1 -2 1.28 0.85
 -10 1 -2 0.64 0.95
 11 1 2 5.5 1.04
 -11 -1 -2 4.84 1.19
 11 -1 2 4.88 1.15
 -11 -1 -2 7.55 1.3
 -11 1 -2 4.38 1.11
 -11 1 -2 6.44 1.36
 -11 1 -2 4.66 1.23
 -11 1 -2 5.15 1.26
 -11 -1 -2 4.56 1.03
 -12 -1 -2 9.51 1.45
 -12 -1 -2 11.83 1.51
 12 -1 2 11.85 1.47
 -12 1 -2 9.65 1.5
 12 -1 2 12.75 1.53
 -12 1 -2 8.4 1.32
 -12 1 -2 11.16 1.53
 -12 1 -2 14.77 1.65
 -12 -1 -2 11.53 1.33
 12 1 2 11.86 1.35
 13 -1 2 12.06 1.61
 -13 1 -2 10.44 1.52
 13 1 2 13.64 1.48
 -13 -1 -2 12.03 1.55
 -13 -1 -2 9.96 1.64
 -13 1 -2 10.73 1.61
 13 -1 2 13.42 1.66
 -13 -1 -2 14.72 1.46
 -13 1 -2 13.57 1.75
 -14 -1 -2 42.65 3.01
 -14 1 -2 47.83 3.15
 -14 -1 -2 45.53 3.09
 14 -1 2 49.56 3.21
 -14 1 -2 43.68 3.15
 -14 -1 -2 45 3.13
 -14 -1 -2 47.89 2.93
 14 1 2 48.47 2.98
 14 -1 2 44.2 3.05
 -15 -1 -2 23.3 2.25
 15 1 2 25.24 2.26
 15 -1 2 22.59 2.26
 -15 -1 -2 21.1 2.11
 15 1 2 25.09 2.09
 15 -1 2 25.52 2.2
 -15 1 -2 24.53 2.27
 16 1 2 7.29 1.52
 16 -1 2 5.2 1.59
 16 -1 2 6.61 1.69
 -16 -1 -2 5.17 1.59
 -16 1 -2 4.33 1.65
 16 1 2 5.15 1.68
 -16 -1 -2 5.96 1.74
 -17 -1 -2 -0.06 1.51
 -17 -1 -2 -0.13 1.64
 17 -1 2 1.46 1.55
 -17 1 -2 -0.4 1.63
 17 1 2 2.42 1.53
 17 1 2 4.08 1.75
 17 -1 2 0.75 1.66
 18 1 2 5.55 1.7
 -18 -1 -2 3.14 1.86
 18 -1 2 3.99 1.8
 18 -1 2 8.5 1.95
 -18 1 -2 7.47 1.88
 18 1 2 3.93 1.86
 -18 -1 -2 4.7 1.68
 19 1 2 12.42 2
 19 -1 2 14.28 2.11
 -19 1 -2 11.9 2.14
 19 -1 2 11.69 2.16
 19 1 2 11.13 2.16
 -19 -1 -2 6.26 1.84
 20 1 2 5.76 1.88
 20 -1 2 5.21 1.95
 21 1 2 2.83 1.89
 21 2 -2 2.45 1.84
 20 2 -2 1.05 1.7
 19 -2 -2 15.21 2.18
 -19 2 2 10.55 1.56
 19 2 -2 11.44 1.93
 19 -2 -2 11.36 1.79
 19 2 -2 9.55 2.02
 18 -2 -2 2.37 1.73
 -18 -2 2 2.71 0.98
 -18 2 2 3.05 1.28
 -18 -2 2 2.49 1.28
 18 2 -2 3.43 1.57
 -18 2 2 1.7 1.06
 18 -2 -2 4.63 1.48
 18 -2 -2 3.24 1.54
 18 2 -2 3.15 1.74
 17 -2 -2 2.09 1.58
 -17 2 2 1.94 0.95
 -17 2 2 2.96 1.27
 17 -2 -2 1.93 1.42
 -17 2 2 1.44 1.04
 -17 -2 2 2.26 1.21
 -17 -2 2 2.47 0.94
 17 -2 -2 2.91 1.35
 17 2 -2 0.91 1.41
 -17 2 2 -0.21 1.04
 -17 2 2 1.75 1.14
 -17 -2 2 2.01 0.8
 17 2 -2 0.37 1.5
 16 -2 -2 3.16 1.54
 -16 -2 2 4.47 1
 16 -2 -2 6.97 1.34
 -16 -2 2 3.91 1.18
 16 2 -2 6.12 1.53
 16 2 -2 5.42 1.54
 -16 2 2 4.03 1.17
 -16 2 2 4.57 1.08
 -16 2 2 4.84 1.15
 -16 2 2 5.7 1.24
 -16 -2 2 5.02 0.87
 16 -2 -2 7.15 1.4
 -16 2 2 5.13 1.02
 -15 2 2 0.88 1
 15 -2 -2 0.92 1.24
 15 -2 -2 3.23 1.4
 15 2 -2 0.47 1.27
 -15 2 2 1.17 0.88
 15 -2 -2 0.75 1.13
 -15 -2 2 1.82 1.05
 -15 2 2 3.47 1.13
 -15 2 2 1.33 0.99
 -15 2 2 -0.03 0.92
 -15 -2 2 0.96 0.85
 -15 -2 2 1.29 0.74
 15 2 -2 2.54 1.43
 -14 -2 2 103.89 5.55
 14 -2 -2 101.02 5.7
 -14 -2 2 97.93 5.59
 -14 -2 2 120.33 5.77
 -14 2 2 105.41 5.77
 14 -2 -2 117.03 5.71
 -14 2 2 105.25 5.59
 -14 -2 2 100.43 5.47
 14 2 -2 110.81 5.8
 14 2 -2 108.92 5.91
 14 -2 -2 106.01 5.89
 -14 2 2 98.72 5.52
 -14 2 2 107.58 5.64
 -14 2 2 104.64 5.67
 -13 -2 2 18.04 1.33
 -13 2 2 16.66 1.62
 -13 -2 2 16.3 1.21
 13 -2 -2 18.08 1.62
 -13 2 2 15.69 1.51
 -13 -2 2 16.16 1.4
 -13 2 2 18.04 1.37
 -13 -2 2 19.15 1.63
 13 -2 -2 16.82 1.47
 13 2 -2 17.42 1.77
 13 2 -2 17.15 1.61
 -13 2 2 15.24 1.3
 13 -2 -2 18.51 1.77
 -12 2 2 2.84 0.82
 12 2 -2 3.55 1.09
 -12 2 2 3.44 0.85
 -12 -2 2 3.77 0.89
 -12 -2 2 4.31 1.09
 -12 2 2 2.9 1
 -12 2 2 4.24 1.12
 12 -2 -2 3.61 1.09
 12 -2 -2 4.77 0.94
 -12 2 2 3.42 1.25
 -12 -2 2 4.54 0.68
 12 2 -2 4.54 1.27
 12 -2 -2 4.36 1.19
 -12 -2 2 3.06 0.78
 -11 2 2 17.18 1.39
 -11 -2 2 14.02 1.2
 11 -2 -2 16.14 1.42
 -11 -2 2 16.08 1.26
 11 2 -2 15.88 1.3
 -11 -2 2 16.99 1.48
 -11 2 2 15.98 1.23
 -11 -2 2 17.94 1.09
 -11 2 2 15.65 1.5
 -11 2 2 17.12 1.25
 -11 2 2 16.26 1.57
 11 2 -2 16.93 1.44
 11 -2 -2 16.25 1.29
 11 -2 -2 14.48 1.51
 -10 -2 2 12.48 1.01
 -10 2 2 11.24 1.31
 -10 -2 2 11.63 1.03
 10 2 -2 14.85 1.25
 -10 -2 2 13 1.24
 10 2 -2 13.04 1.08
 -10 2 2 12.2 1.03
 -10 2 2 12.88 1.05
 -10 2 2 12.4 1.21
 10 -2 -2 13.22 1.2
 -10 2 2 14.94 1.4
 10 -2 -2 10.22 1.29
 -9 2 2 2.49 0.93
 9 2 -2 1.58 0.67
 -9 -2 2 0.92 0.59
 9 2 -2 1.11 0.83
 9 2 -2 0.11 0.77
 -9 2 2 0.45 0.59
 -9 2 2 1.27 0.6
 -9 -2 2 0.26 0.8
 -9 -2 2 1.24 0.6
 -9 2 2 1.8 0.8
 -9 2 2 0.92 0.94
 9 -2 -2 1.58 0.9
 -8 2 2 61.05 3.42
 8 2 -2 65.06 3.47
 -8 -2 2 60.07 3.27
 -8 2 2 60.13 3.3
 -8 2 2 65.29 3.53
 8 2 -2 64.24 3.45
 -8 -2 2 69.01 3.47
 -8 2 2 67.8 3.52
 8 -2 -2 61.71 3.49
 -8 2 2 58.87 3.3
 -8 -2 2 61.43 3.3
 7 2 -2 142.53 7.03
 -7 2 2 132.44 7.02
 -7 2 2 140.61 7.06
 7 -2 -2 133.01 7.09
 -7 -2 2 132.6 6.86
 -7 2 2 144.87 7.1
 -7 2 2 131.48 6.89
 7 -2 -2 136.78 7.06
 7 2 -2 133.51 7.02
 -7 2 2 132.71 6.92
 -7 -2 2 135.1 6.9
 -7 -2 2 147.42 7.04
 -6 2 2 268.97 13.54
 6 -2 -2 256.13 13.52
 -6 -2 2 287.74 13.48
 -6 -2 2 267.53 13.3
 -6 -2 2 270.15 13.36
 -6 2 2 255.67 13.33
 6 2 -2 280.57 13.48
 -6 2 2 269.32 13.48
 6 -2 -2 263.54 13.48
 6 2 -2 277.27 13.47
 -6 2 2 253.41 13.37
 5 -2 -2 3.97 0.84
 -5 -2 2 3.26 0.57
 -5 2 2 2.22 0.59
 5 -2 -2 2.87 0.74
 -5 -2 2 3.47 0.74
 -5 2 2 1.97 0.84
 -5 -2 2 2.22 0.37
 5 2 -2 3.91 0.73
 5 2 -2 3.84 0.57
 -5 2 2 3.13 0.49
 -5 2 2 2.47 0.75
 5 -2 -2 3.25 0.68
 -4 2 2 12.24 1.02
 -4 2 2 14.25 1.16
 4 -2 -2 11.88 1.07
 4 -2 -2 11.74 0.97
 -4 2 2 10.67 0.77
 -4 -2 2 14.37 1.05
 -4 -2 2 13.32 0.89
 -4 2 2 11.51 0.81
 4 -2 -2 12.64 1.12
 4 2 -2 14.08 1.04
 4 -2 -2 13.35 0.92
 -4 2 2 13.34 0.92
 4 2 -2 13.02 0.91
 3 -2 -2 6.62 0.69
 3 -2 -2 7.26 0.89
 3 -2 -2 5.77 0.7
 -3 -2 2 5.73 0.5
 3 2 -2 6.7 0.79
 -3 2 2 5.26 0.51
 -3 2 2 6.49 0.69
 -3 2 2 6.56 0.9
 3 -2 -2 6.01 0.82
 -3 2 2 7.1 0.72
 3 2 -2 8.69 0.69
 -3 -2 2 5.83 0.64
 -2 2 2 166.26 8.2
 2 2 -2 179.57 8.29
 2 2 -2 158.56 8.12
 -2 -2 2 159.9 8.13
 2 2 -2 184.34 8.28
 -2 2 2 154.63 8.3
 -2 2 2 156.84 8.12
 -2 2 2 165.76 8.16
 2 -2 -2 152.47 8.16
 2 2 -2 173.45 8.2
 2 -2 -2 153.78 8.19
 -1 2 2 414.53 21.14
 -1 -2 2 469.38 21.16
 1 -2 -2 392.2 21.13
 -1 2 2 416.2 21.13
 1 2 -2 516.51 21.31
 -1 2 2 418.29 21.11
 1 -2 -2 388.02 21.11
 1 2 -2 497.46 21.21
 1 -2 -2 413.67 21.2
 0 2 -2 121.37 6
 0 -2 -2 121.1 5.95
 0 -2 2 117.43 5.9
 0 -2 -2 122.08 5.88
 0 2 2 131.34 5.89
 0 2 2 124.85 5.79
 0 2 -2 113.89 5.92
 0 2 2 129.17 5.9
 -1 -2 -2 172.81 9.52
 1 -2 2 204 9.58
 1 -2 2 191.69 9.51
 -1 -2 -2 181.55 9.47
 1 2 2 186.73 9.48
 1 2 2 186.36 9.57
 -1 2 -2 200.19 9.56
 2 -2 2 84.28 4.05
 2 -2 2 78.16 4
 -2 -2 -2 75 3.95
 2 2 2 70.17 3.94
 -2 2 -2 82.26 4.04
 -2 -2 -2 67.91 3.95
 3 -2 2 154.16 6.92
 -3 -2 -2 127.96 6.84
 3 -2 2 148.74 6.88
 -3 2 -2 146.78 6.91
 -3 2 -2 141.68 6.85
 -3 -2 -2 138.49 6.84
 3 2 2 131.88 6.85
 -3 2 -2 147.44 6.92
 3 2 2 121.95 6.65
 4 2 2 132.95 6.61
 4 -2 2 133.02 6.55
 -4 -2 -2 121.23 6.52
 -4 2 -2 132.83 6.53
 -4 -2 -2 125.4 6.51
 4 2 2 118.52 6.34
 -4 -2 -2 117.92 6.57
 -4 2 -2 133.8 6.58
 4 2 2 128.07 6.53
 -4 2 -2 127.81 6.55
 4 -2 2 135.45 6.56
 5 -2 2 69.05 3.61
 -5 -2 -2 63.82 3.57
 5 2 2 64.69 3.65
 5 2 2 61.69 3.56
 -5 -2 -2 63.45 3.55
 -5 -2 -2 60.56 3.62
 -5 2 -2 72.94 3.6
 -5 -2 -2 61.13 3.6
 5 2 2 61.73 3.37
 -5 2 -2 70.26 3.61
 5 -2 2 70.88 3.59
 6 -2 2 425.78 20.82
 -6 -2 -2 405.38 20.81
 6 2 2 394.17 20.81
 -6 -2 -2 401.47 20.77
 -6 -2 -2 394.58 20.83
 6 2 2 402.33 20.65
 -6 2 -2 449.05 20.82
 -6 2 -2 436.98 20.81
 6 -2 2 426.98 20.82
 7 -2 2 47.91 2.75
 -7 -2 -2 45.35 2.7
 -7 -2 -2 44.71 2.71
 -7 -2 -2 43.47 2.64
 7 2 2 42.89 2.5
 -7 2 -2 46.64 2.68
 7 -2 2 45.78 2.68
 7 2 2 44.55 2.69
 -8 -2 -2 15.96 1.22
 -8 -2 -2 15.25 1.46
 8 2 2 16.62 1.47
 8 -2 2 17.96 1.44
 -8 -2 -2 16.75 1.48
 8 2 2 16.96 1.26
 -8 2 -2 17.64 1.44
 -8 -2 -2 17.55 1.42
 9 -2 2 1.64 1
 -9 2 -2 1.26 0.96
 -9 -2 -2 1.39 0.95
 9 2 2 1.84 1.06
 -9 2 -2 1.29 1.07
 -9 -2 -2 1.81 0.75
 9 2 2 1.5 1.01
 -9 -2 -2 1.98 0.99
 -9 -2 -2 2.33 1.02
 9 2 2 2.55 0.8
 10 -2 2 9.06 1.25
 -10 -2 -2 7.33 1.23
 10 2 2 9.23 1.1
 10 2 2 8.66 1.27
 10 2 2 7.91 1.28
 -10 -2 -2 9.21 1.25
 -10 2 -2 9.29 1.35
 -10 -2 -2 7.08 1
 -10 2 -2 9.41 1.27
 11 -2 2 4.81 1.22
 11 2 2 6.42 1.3
 -11 2 -2 6.91 1.35
 -11 -2 -2 4.06 1.15
 11 -2 2 6.57 1.32
 -11 -2 -2 5.19 1
 -11 2 -2 5.2 1.33
 -11 2 -2 6.16 1.24
 11 2 2 5.35 1.06
 12 -2 2 1.77 1.27
 -12 -2 -2 2.35 1.32
 12 -2 2 4.07 1.33
 -12 -2 -2 3.94 1.02
 -12 -2 -2 3.6 1.26
 -12 2 -2 5.11 1.26
 12 2 2 2.34 1.04
 13 -2 2 16.45 1.82
 -13 2 -2 18 1.85
 -13 -2 -2 16.5 1.84
 13 2 2 17.74 1.58
 -13 -2 -2 17.44 1.58
 13 -2 2 17.9 1.89
 -13 -2 -2 15.95 1.75
 -14 -2 -2 86.01 4.97
 -14 2 -2 87.16 5.08
 14 -2 2 93.42 5.14
 -14 -2 -2 91.58 4.84
 -14 -2 -2 73.72 4.92
 14 2 2 89.27 4.89
 14 -2 2 89.62 5.05
 15 2 2 20.51 1.9
 15 -2 2 19.85 2.09
 15 -2 2 21.2 2.16
 -15 2 -2 22.55 2.13
 -15 -2 -2 20.19 2.18
 -15 -2 -2 16.5 1.93
 16 2 2 6.64 1.46
 -16 -2 -2 7.79 1.58
 16 -2 2 7.27 1.73
 -16 -2 -2 8.43 1.83
 -16 2 -2 7.68 1.73
 16 2 2 7.61 1.83
 16 -2 2 7 1.76
 17 2 2 10.36 1.62
 17 -2 2 5.88 1.8
 17 2 2 6.09 1.85
 17 -2 2 6.16 1.79
 -17 2 -2 5.86 1.79
 -17 -2 -2 8.88 1.67
 -17 -2 -2 6.37 1.85
 18 2 2 18.37 2.13
 18 -2 2 22.76 2.43
 -18 2 -2 21.84 2.42
 18 2 2 27.63 2.56
 18 -2 2 22.51 2.47
 -18 -2 -2 19.04 2.18
 19 2 2 11.03 1.87
 19 -2 2 8.18 2.03
 19 2 2 10.09 2.17
 19 -2 2 15.35 2.23
 -19 -2 -2 10.07 1.86
 20 2 2 2.57 1.74
 21 2 2 4.05 1.9
 20 -3 -2 16.59 2.21
 20 3 -2 17.01 2.22
 19 -3 -2 19.48 2.42
 -19 3 2 15.09 1.71
 19 3 -2 18.61 2.2
 19 -3 -2 14.9 2.09
 19 3 -2 18.11 2.22
 -18 3 2 6.62 1.32
 -18 -3 2 7.4 1.2
 18 3 -2 8.43 1.8
 -18 3 2 6.92 1.35
 18 -3 -2 8.11 1.99
 18 -3 -2 10.79 1.76
 18 3 -2 8.95 1.85
 17 -3 -2 4.82 1.74
 -17 3 2 4.08 1.11
 -17 -3 2 5.73 1.11
 -17 -3 2 4.84 1.2
 17 3 -2 4.8 1.57
 17 -3 -2 4.32 1.54
 -17 3 2 5.3 1.27
 17 3 -2 6.38 1.72
 16 -3 -2 6.15 1.72
 -16 3 2 6.85 1.16
 -16 -3 2 7.98 1.16
 -16 -3 2 6.97 1.22
 16 -3 -2 8.16 1.58
 -16 3 2 6.61 1.2
 16 3 -2 7.7 1.57
 -16 3 2 7.26 1.27
 16 3 -2 8.17 1.72
 15 -3 -2 17.86 2
 -15 3 2 16.17 1.7
 -15 -3 2 15.65 1.46
 15 3 -2 15.29 1.92
 -15 3 2 17.59 1.49
 15 -3 -2 17.51 1.84
 -15 3 2 16.21 1.47
 15 3 -2 16.68 1.84
 -15 -3 2 18.11 1.5
 14 -3 -2 9.75 1.58
 -14 3 2 7.68 1.12
 -14 3 2 8.28 1.35
 -14 -3 2 8.07 1.13
 14 3 -2 8.03 1.23
 14 3 -2 8.81 1.57
 -14 -3 2 7.13 0.85
 14 3 -2 9.42 1.45
 -14 3 2 7.86 1.12
 14 -3 -2 9.84 1.52
 13 -3 -2 13.83 1.68
 -13 3 2 12.54 1.28
 -13 -3 2 14.35 1.29
 -13 -3 2 12.06 1.05
 13 -3 -2 14.28 1.61
 13 3 -2 17.04 1.6
 -13 -3 2 15.21 1.6
 -13 3 2 11.59 1.27
 -13 3 2 13.84 1.62
 13 3 -2 14.58 1.4
 13 3 -2 13.68 1.75
 -13 3 2 15.52 1.55
 12 -3 -2 6.59 1.39
 12 3 -2 8.62 1.14
 -12 3 2 7.03 1.03
 -12 -3 2 8.62 1.05
 -12 3 2 7.35 1.38
 -12 -3 2 10.18 1.35
 12 3 -2 6.06 1.27
 -12 3 2 7.68 1.03
 -12 3 2 7.88 1.28
 -12 -3 2 6.89 0.8
 12 -3 -2 8.42 1.33
 12 3 -2 7.5 1.46
 -11 -3 2 11.98 1.38
 11 -3 -2 13.02 1.48
 -11 3 2 11.47 1.12
 -11 -3 2 11.1 0.9
 11 3 -2 11.8 1.32
 11 3 -2 10.58 1.45
 -11 -3 2 12.12 1.13
 11 3 -2 10.48 1.18
 -11 3 2 10.22 1.44
 -11 3 2 11.58 1.34
 -11 3 2 8.24 1.09
 -11 3 2 10.68 1.39
 11 3 -2 9.9 1.4
 10 -3 -2 6.37 1.2
 10 3 -2 5.72 0.94
 -10 3 2 4.87 0.9
 10 3 -2 6.41 1.17
 -10 -3 2 5.73 0.88
 10 3 -2 3.26 1.04
 -10 -3 2 5.36 1.14
 -10 3 2 2.82 1.13
 -10 3 2 5.07 0.87
 -10 -3 2 5.18 0.65
 -10 3 2 4.35 1.2
 10 3 -2 4.72 1.21
 -10 3 2 5.87 1.17
 -9 -3 2 43.13 2.47
 -9 3 2 46.1 2.83
 9 3 -2 52.98 2.87
 -9 3 2 48.98 2.91
 9 3 -2 47.49 2.82
 -9 3 2 47.94 2.64
 -9 -3 2 48.46 2.82
 9 3 -2 44.69 2.9
 -9 3 2 49.51 2.85
 9 -3 -2 49.36 2.87
 -9 3 2 46.77 2.67
 -9 -3 2 46.62 2.65
 8 3 -2 19.32 1.49
 8 3 -2 16.65 1.41
 -8 -3 2 18.77 1.49
 8 -3 -2 18.75 1.56
 -8 3 2 17.41 1.54
 -8 3 2 17.12 1.24
 -8 3 2 17.28 1.45
 8 -3 -2 17.22 1.49
 -8 3 2 16.79 1.3
 -8 -3 2 18.33 1.3
 -7 -3 2 14.43 0.97
 -7 -3 2 12.55 0.93
 7 -3 -2 18.36 1.5
 -7 -3 2 17.97 1.38
 -7 3 2 18.6 1.48
 7 3 -2 17.88 1.35
 -7 3 2 19.05 1.37
 7 -3 -2 16.63 1.36
 7 3 -2 19.25 1.39
 -7 -3 2 16.8 1.2
 -7 3 2 16.03 1.2
 -7 3 2 17.7 1.16
 6 3 -2 144.16 6.02
 -6 3 2 151.73 6.11
 -6 3 2 145.99 5.97
 -6 3 2 140.33 5.83
 6 3 -2 138.73 5.87
 -6 -3 2 146.97 6
 6 3 -2 124.83 5.71
 6 -3 -2 145.37 6.01
 -6 -3 2 139.47 5.88
 -6 -3 2 96.99 5.63
 -6 -3 2 125.32 5.71
 -6 3 2 144.97 5.9
 6 -3 -2 139.43 6.01
 5 3 -2 51.99 2.76
 -5 -3 2 54.03 2.86
 -5 3 2 51.5 2.69
 5 3 -2 55.69 2.9
 -5 3 2 42.56 2.66
 -5 3 2 48.47 2.78
 5 -3 -2 48.64 2.77
 5 -3 -2 51.96 2.83
 -5 -3 2 50.28 2.75
 5 -3 -2 48.75 2.86
 -5 3 2 50.77 2.76
 4 -3 -2 5.16 0.81
 -4 -3 2 6.73 0.78
 -4 3 2 7.96 0.83
 4 3 -2 7.39 0.84
 -4 3 2 5.6 0.67
 4 3 -2 7.51 0.94
 4 -3 -2 6.86 0.96
 4 -3 -2 5.2 0.85
 -4 3 2 6.28 0.82
 3 -3 -2 45.8 2.54
 -3 3 2 46.21 2.57
 3 -3 -2 48.16 2.69
 3 -3 -2 44.08 2.58
 -3 3 2 42.23 2.47
 3 3 -2 49.64 2.67
 -3 -3 2 46.7 2.57
 -3 3 2 46.95 2.53
 3 3 -2 46.84 2.57
 -2 3 2 370.94 18.92
 -2 3 2 371.43 18.85
 2 3 -2 400.19 18.99
 -2 3 2 380.45 18.85
 -2 -3 2 366.61 18.91
 2 -3 -2 368.86 18.86
 2 -3 -2 375.6 18.93
 2 3 -2 394.79 18.93
 1 3 -2 310.57 15.13
 -1 3 2 316.1 15.09
 1 3 -2 277.42 15.02
 -1 3 2 302.57 15.13
 1 -3 -2 292.19 15.12
 1 3 -2 333.51 15.26
 1 3 -2 329.05 15.21
 1 -3 -2 310.31 15.21
 -1 3 2 323.47 15.21
 1 -3 -2 294.28 15.09
 0 -3 -2 260.51 13.67
 0 -3 -2 271.21 13.88
 0 3 -2 265.6 13.67
 0 -3 2 288.73 13.76
 0 3 2 275.73 13.76
 0 -3 -2 275.65 13.76
 0 3 2 281.64 13.67
 0 3 -2 281 13.81
 0 3 -2 273.35 13.76
 0 3 2 268.96 13.77
 0 -3 -2 285.56 13.84
 1 -3 2 608.59 30.42
 1 3 2 619.87 30.33
 1 -3 2 620.01 30.32
 -1 -3 -2 594.02 30.31
 -1 -3 -2 578.56 30.39
 1 3 2 640.92 30.43
 1 3 2 607.74 30.2
 1 3 2 615.88 30.32
 -1 3 -2 611.1 30.37
 -1 -3 -2 582.88 30.37
 -2 -3 -2 164.06 8.48
 2 -3 2 173.57 8.53
 -2 -3 -2 174.68 8.43
 2 -3 2 173.46 8.44
 2 3 2 171.67 8.45
 2 3 2 172.87 8.43
 2 3 2 179.52 8.54
 -2 3 -2 164.42 8.47
 2 3 2 148.72 8.26
 -2 -3 -2 165.72 8.5
 3 -3 2 283.79 13.7
 -3 -3 -2 278.2 13.67
 3 -3 2 277.34 13.63
 3 3 2 278.85 13.61
 -3 -3 -2 263.78 13.65
 3 3 2 256.76 13.43
 3 3 2 289.19 13.63
 3 3 2 278.15 13.67
 -3 -3 -2 279.37 13.6
 -3 3 -2 267.39 13.63
 -3 3 -2 280.59 13.67
 3 3 2 256.82 13.43
 4 -3 2 40.58 2.46
 4 3 2 36.43 2.15
 -4 -3 -2 41.23 2.46
 4 -3 2 42.56 2.47
 -4 -3 -2 43.6 2.48
 4 3 2 42.84 2.41
 4 3 2 43.12 2.44
 -4 -3 -2 44.65 2.41
 4 3 2 40.31 2.17
 -4 3 -2 43.53 2.5
 -5 3 -2 4.62 0.98
 5 -3 2 3.9 0.92
 5 3 2 3.78 0.86
 -5 -3 -2 4.47 0.89
 5 -3 2 4.04 0.96
 5 3 2 3.3 0.55
 -5 -3 -2 3.72 0.91
 5 3 2 4.86 0.95
 -6 -3 -2 41.4 2.33
 6 -3 2 36.07 2.34
 6 -3 2 35.45 2.33
 6 3 2 36.49 2.31
 -6 -3 -2 40.85 2.4
 6 3 2 37.11 2.35
 6 3 2 35.7 2.06
 -6 3 -2 35.1 2.35
 -6 -3 -2 37.83 2.31
 -7 -3 -2 4.8 1.06
 -7 3 -2 3.46 1.05
 7 -3 2 3.74 0.98
 7 -3 2 4.69 1.11
 -7 -3 -2 5.24 1
 7 3 2 4.24 0.69
 -7 -3 -2 3.81 1.01
 7 3 2 3.9 0.96
 -8 3 -2 4.08 1.09
 8 -3 2 4.15 1.03
 8 -3 2 3.75 1.15
 -8 -3 -2 3.82 0.99
 -8 3 -2 3.14 1.12
 -8 -3 -2 1.89 1.05
 8 3 2 4.44 1.04
 -8 -3 -2 3.22 1.04
 8 3 2 2.14 0.71
 -9 3 -2 5.6 1.21
 9 -3 2 3.99 1.11
 9 -3 2 4.35 1.25
 -9 -3 -2 6.78 1.15
 -9 3 -2 5.71 1.27
 -9 -3 -2 5.28 1.23
 9 3 2 5.08 1.13
 -9 -3 -2 4.86 1.16
 9 3 2 4.48 0.85
 9 3 2 4.03 1.2
 10 -3 2 7.09 1.27
 -10 3 -2 8.7 1.39
 -10 -3 -2 7.55 1.26
 10 3 2 5.97 1.24
 10 3 2 7.03 1.35
 -10 -3 -2 7.58 1.27
 10 3 2 6.28 0.99
 -10 -3 -2 6.24 1.28
 -10 3 -2 5.4 1.25
 -11 -3 -2 29.14 2.23
 -11 3 -2 30.66 2.28
 11 3 2 29.84 2.22
 11 3 2 28.58 2.27
 -11 -3 -2 26.69 2.15
 11 3 2 29.83 1.99
 -11 3 -2 28.45 2.21
 11 -3 2 28.69 2.24
 12 3 2 53.69 3.37
 12 3 2 53.92 3.4
 -12 -3 -2 52.43 3.28
 12 3 2 48.92 3.09
 12 -3 2 54.77 3.37
 -13 -3 -2 56.73 3.6
 13 -3 2 58.27 3.71
 13 3 2 59.48 3.71
 13 3 2 55.82 3.44
 13 -3 2 63.71 3.74
 14 -3 2 119.05 6.58
 -14 -3 -2 110.02 6.43
 14 3 2 120.13 6.35
 14 -3 2 118.97 6.56
 -15 3 -2 43.34 3.27
 -15 -3 -2 45.9 3.17
 15 3 2 48.76 3.06
 15 -3 2 52.89 3.37
 16 -3 2 8 1.88
 -16 3 -2 9.57 1.83
 -16 -3 -2 10.02 1.67
 16 3 2 10 1.56
 17 -3 2 1.86 1.78
 -17 3 -2 0.82 1.67
 -17 -3 -2 1.22 1.65
 -17 -3 -2 0.22 1.49
 17 3 2 0.98 1.35
 18 -3 2 14.82 2.28
 18 3 2 16.31 2.29
 -18 -3 -2 15.24 2.01
 18 3 2 15.54 1.89
 19 3 2 26.53 2.34
 19 -3 2 20.91 2.62
 20 3 2 4.5 1.81
 21 3 2 0.97 1.79
 19 4 -2 5.71 1.88
 18 -4 -2 16.2 2.24
 18 -4 -2 13.37 2.03
 18 4 -2 16.83 2.18
 18 4 -2 10.04 1.96
 17 -4 -2 4 1.85
 -17 -4 2 3.43 1.18
 17 4 -2 4.16 1.66
 17 4 -2 3.46 1.73
 17 -4 -2 1.57 1.63
 16 -4 -2 4.36 1.74
 -16 4 2 5.18 1.19
 -16 -4 2 3.67 1.16
 16 4 -2 4.33 1.7
 16 4 -2 4.5 1.57
 16 -4 -2 4.22 1.66
 16 4 -2 4.72 1.33
 15 -4 -2 7.97 1.73
 -15 4 2 6.14 1.21
 -15 -4 2 6.09 1.21
 15 4 -2 6.95 1.58
 -15 4 2 4.71 1.14
 15 4 -2 6.53 1.34
 15 -4 -2 7.31 1.65
 15 4 -2 7.51 1.7
 14 -4 -2 2.24 1.5
 -14 4 2 2.94 1.1
 14 4 -2 4.21 1.55
 -14 -4 2 1.71 1.09
 14 4 -2 3.12 1.37
 -14 4 2 2.46 1.04
 14 4 -2 2.87 1.15
 -14 -4 2 2.19 0.74
 14 -4 -2 1.68 1.42
 13 -4 -2 6.42 1.52
 -13 4 2 5.81 1.16
 -13 -4 2 4.2 0.79
 -13 -4 2 4.51 1.14
 13 4 -2 5.3 1.2
 13 4 -2 6.26 1.43
 -13 4 2 6.47 1.11
 13 -4 -2 6.91 1.45
 -13 4 2 3.87 1.37
 13 4 -2 4.59 1.49
 12 4 -2 6.98 1.36
 12 -4 -2 6.14 1.45
 -12 -4 2 5.9 0.82
 -12 -4 2 5.63 1.12
 12 4 -2 6.31 1.19
 -12 4 2 5.79 1.16
 12 4 -2 5.92 1.46
 -12 4 2 7.84 1.07
 -12 4 2 5.25 1.37
 12 -4 -2 7.26 1.37
 12 4 -2 7.74 1.48
 -11 -4 2 133.52 7.31
 -11 4 2 147.4 7.65
 -11 4 2 143.14 7.47
 11 4 -2 161.71 7.73
 -11 4 2 148.56 7.72
 11 -4 -2 140.09 7.7
 11 4 -2 143.14 7.67
 -11 -4 2 137.36 7.34
 -11 -4 2 155.97 7.69
 11 4 -2 144.3 7.76
 -11 4 2 150.98 7.66
 -11 4 2 145.39 7.52
 -11 -4 2 147.26 7.53
 10 4 -2 180.02 9.38
 -10 4 2 185.99 9.44
 10 4 -2 194.25 9.41
 -10 4 2 180.9 9.18
 -10 -4 2 162.21 9.03
 -10 4 2 183.55 9.24
 10 4 -2 182.72 9.45
 -10 4 2 184.82 9.33
 -10 -4 2 180.46 9.24
 10 -4 -2 176.48 9.39
 -10 -4 2 188.76 9.38
 9 4 -2 156.6 7.49
 -9 -4 2 154.84 7.47
 -9 4 2 149.49 7.29
 9 4 -2 142.57 7.47
 -9 4 2 144.99 7.41
 9 -4 -2 146.14 7.49
 -9 4 2 152.09 7.35
 -9 -4 2 147.86 7.33
 -9 -4 2 119.56 7.09
 -8 -4 2 0.93 0.59
 8 -4 -2 2.44 1.03
 -8 -4 2 1.17 0.86
 -8 4 2 0.66 0.84
 -8 -4 2 1 1.03
 8 4 -2 0.94 1.03
 8 4 -2 0.69 0.96
 -8 4 2 1.25 0.77
 -8 -4 2 0.39 0.39
 -8 4 2 0.6 0.95
 -7 -4 2 23.62 1.62
 -7 -4 2 15.34 1.01
 7 4 -2 24.57 1.64
 -7 4 2 20.61 1.41
 -7 -4 2 22.72 1.24
 -7 4 2 22.8 1.58
 7 4 -2 20.13 1.23
 7 -4 -2 23.32 1.63
 -7 -4 2 21.52 1.48
 -7 4 2 21.07 1.49
 6 4 -2 15.97 1.31
 -6 4 2 15.26 1.22
 -6 -4 2 16.77 1.44
 6 4 -2 16.77 1.44
 -6 4 2 16.86 1.22
 -6 -4 2 16.88 1.33
 6 4 -2 15.39 1.1
 -6 4 2 16.1 1.37
 6 -4 -2 14.28 1.33
 6 -4 -2 15.99 1.49
 6 -4 -2 16.02 1.39
 -6 -4 2 17.99 1.1
 -6 4 2 17.64 1.35
 5 -4 -2 4.52 0.94
 -5 -4 2 5.18 0.88
 5 -4 -2 4.21 0.93
 -5 -4 2 5.42 0.67
 -5 4 2 6.53 0.92
 5 4 -2 4.74 1.04
 5 -4 -2 5.41 1.05
 -5 -4 2 6.12 1.01
 5 4 -2 5.31 0.89
 5 4 -2 6.53 1.05
 -5 4 2 4.24 0.76
 -5 4 2 4.67 0.9
 4 -4 -2 23.28 1.72
 -4 4 2 22.52 1.6
 4 4 -2 24.01 1.71
 4 -4 -2 23.7 1.75
 4 4 -2 24.86 1.7
 -4 4 2 20.57 1.49
 -4 4 2 22.31 1.57
 4 -4 -2 23.95 1.63
 -4 -4 2 21.96 1.57
 4 -4 -2 23.42 1.59
 4 4 -2 23.01 1.59
 3 -4 -2 7.62 1.15
 -3 -4 2 9.11 1.02
 3 -4 -2 7.55 1.04
 3 -4 -2 7.49 0.91
 3 4 -2 7.2 1.12
 3 4 -2 9.41 1.02
 -3 4 2 8.72 1
 3 4 -2 7.69 1.09
 -3 4 2 8.65 0.86
 3 -4 -2 7.61 1.14
 -3 4 2 8.29 1.1
 -3 4 2 7.6 0.89
 -2 4 2 126.82 6.3
 2 4 -2 141.35 6.4
 2 -4 -2 112.5 6.36
 2 -4 -2 117.64 6.18
 2 4 -2 106.56 6.02
 -2 4 2 123.54 6.22
 2 -4 -2 124.87 6.37
 -2 4 2 120.73 6.17
 -2 -4 2 128.67 6.3
 -2 4 2 130.23 6.38
 2 4 -2 141 6.41
 2 -4 -2 120.51 6.31
 2 4 -2 132.36 6.3
 1 -4 -2 44.25 2.46
 -1 4 2 46.89 2.61
 1 4 -2 45.65 2.51
 -1 4 2 46.06 2.68
 1 4 -2 46.67 2.66
 1 4 -2 39.47 2.33
 -1 4 2 45.17 2.44
 -1 4 2 43.32 2.52
 -1 -4 2 46.62 2.6
 1 -4 -2 46.46 2.69
 1 4 -2 46.48 2.61
 1 -4 -2 46.14 2.65
 0 4 -2 36.85 2.01
 0 -4 -2 28.74 1.83
 0 4 2 33.84 2.07
 0 -4 -2 32.44 2.14
 0 -4 -2 28.33 1.95
 0 4 2 30.43 2.1
 0 4 2 30.97 1.96
 0 4 -2 36.69 2.12
 0 4 2 32.77 1.85
 0 4 -2 31.3 1.8
 0 4 -2 39.74 2.1
 0 -4 -2 32.47 2.08
 -1 -4 -2 240.09 12.13
 1 4 2 231.52 12.02
 -1 -4 -2 230.72 12.02
 1 4 2 244.4 12.13
 -1 4 -2 227.73 11.92
 1 4 2 241.09 11.9
 -1 4 -2 254.97 12.1
 1 4 2 235.83 12.02
 -1 -4 -2 228.72 12.09
 -1 4 -2 244.89 12.04
 2 4 2 378.39 18.4
 2 4 2 366.25 18.32
 -2 4 -2 352.9 18.22
 2 -4 2 376.5 18.31
 -2 -4 -2 372.5 18.32
 2 4 2 359.81 18.31
 -2 -4 -2 359.37 18.37
 -2 4 -2 391.82 18.38
 2 4 2 340.68 18.17
 -2 4 -2 375.08 18.32
 -2 -4 -2 361.22 18.38
 -3 4 -2 274.1 13.08
 3 4 2 261.43 13.03
 3 4 2 253.89 13.01
 3 -4 2 255.79 13.01
 -3 4 -2 250.36 12.93
 3 4 2 264.22 13.08
 3 4 2 264.67 13.09
 -3 -4 -2 253.15 13.01
 -3 4 -2 273.61 13.03
 -3 -4 -2 251.54 13.06
 3 4 2 243.42 12.84
 -3 -4 -2 250.44 13.07
 4 4 2 16.54 1.13
 -4 -4 -2 16.85 1.52
 4 -4 2 17.55 1.46
 -4 4 -2 16.63 1.33
 -4 -4 -2 15.54 1.4
 -4 -4 -2 17.07 1.45
 4 4 2 18.35 1.49
 4 4 2 18.15 1.39
 4 4 2 20.32 1.52
 -4 4 -2 17.35 1.46
 -4 4 -2 16.89 1.47
 -5 4 -2 3.2 1
 5 4 2 2.07 0.6
 -5 4 -2 3.71 0.91
 -5 -4 -2 4.42 1.01
 5 4 2 3.58 0.92
 5 -4 2 2.8 1.03
 5 4 2 2.69 1.01
 -5 -4 -2 3.2 0.96
 5 4 2 2.7 0.62
 5 4 2 3.93 1.02
 6 -4 2 14.01 1.38
 6 4 2 13.51 1.33
 6 4 2 12.38 1.37
 -6 4 -2 12.94 1.31
 -6 -4 -2 14.82 1.38
 6 -4 2 14.96 1.45
 -6 4 -2 15.77 1.5
 -6 -4 -2 13.86 1.38
 6 4 2 11.47 1.02
 6 4 2 15.46 1.42
 7 -4 2 31.81 2.16
 -7 -4 -2 31.4 2.06
 -7 -4 -2 26.06 2.05
 7 4 2 28.71 2.06
 -7 4 -2 31.47 2.13
 7 4 2 26.49 1.75
 7 4 2 28.34 2.08
 -7 4 -2 33.06 2.15
 7 -4 2 27.71 2.07
 -8 4 -2 9.5 1.39
 8 4 2 8.09 1.32
 8 -4 2 9.17 1.3
 8 -4 2 9.78 1.44
 -8 -4 -2 9.92 1.28
 8 4 2 8.63 1.28
 -8 4 -2 11.95 1.41
 -8 -4 -2 6.78 1.3
 -8 -4 -2 10.02 1.31
 8 4 2 7.55 0.93
 -9 4 -2 7.78 1.35
 9 -4 2 9.23 1.41
 9 4 2 9.3 1.44
 -9 -4 -2 8.82 1.33
 9 -4 2 7.32 1.44
 9 4 2 9.42 1.37
 -9 4 -2 9.87 1.42
 -9 -4 -2 8.64 1.37
 9 4 2 8.37 0.98
 -9 -4 -2 9.24 1.35
 -10 -4 -2 51.62 3.37
 10 -4 2 58.96 3.5
 10 4 2 60.83 3.55
 10 4 2 54.23 3.44
 -10 -4 -2 61.97 3.49
 10 4 2 49.8 3.11
 10 -4 2 58.13 3.48
 11 -4 2 20.97 1.93
 -11 -4 -2 15.75 1.74
 11 4 2 17.58 1.89
 11 4 2 17.73 1.82
 11 4 2 15.83 1.44
 -11 -4 -2 20.07 1.87
 12 -4 2 7.92 1.59
 -12 -4 -2 6.98 1.4
 12 4 2 8.44 1.54
 -12 -4 -2 7.92 1.58
 12 4 2 8.41 1.19
 13 4 2 13.51 1.81
 13 -4 2 16.44 1.89
 -13 -4 -2 12.49 1.69
 -13 -4 -2 13.79 1.79
 13 4 2 10.45 1.42
 14 -4 2 16.2 2.04
 14 4 2 16.29 2.03
 -14 -4 -2 15.29 1.82
 14 4 2 13.93 1.61
 -14 -4 -2 17.4 1.99
 15 -4 2 3.1 1.7
 15 -4 2 2.51 1.78
 -15 -4 -2 2.63 1.6
 15 4 2 0.98 1.26
 -15 -4 -2 2.6 1.46
 16 -4 2 1.11 1.75
 16 -4 2 1 1.84
 -16 -4 -2 1.05 1.62
 -16 -4 -2 -0.63 1.47
 16 4 2 0.74 1.31
 17 -4 2 3.63 1.93
 -17 -4 -2 3.71 1.8
 17 4 2 3.88 1.46
 18 -4 2 10.14 2.19
 18 4 2 7.16 1.65
 19 4 2 6.85 1.7
 20 4 2 6.34 1.82
 18 5 -2 0.41 1.73
 17 -5 -2 1.13 1.79
 17 5 -2 0.33 1.68
 17 -5 -2 4.03 1.86
 17 5 -2 3.81 1.82
 16 -5 -2 4.82 1.8
 -16 -5 2 5.09 1.34
 16 -5 -2 5.15 1.87
 16 5 -2 8.42 1.82
 16 5 -2 5.87 1.84
 15 -5 -2 1.02 1.64
 -15 5 2 2.2 1.24
 -15 -5 2 1.23 1.23
 15 5 -2 1.87 1.55
 15 -5 -2 1.87 1.63
 15 5 -2 1.93 1.35
 15 5 -2 2.36 1.69
 14 5 -2 7.48 1.44
 14 -5 -2 8.22 1.7
 -14 5 2 7.98 1.37
 -14 -5 2 7.44 1.34
 14 5 -2 5.15 1.61
 -14 -5 2 3.75 0.81
 14 -5 -2 8.05 1.66
 14 5 -2 7.45 1.76
 13 -5 -2 15.86 1.87
 -13 5 2 14.03 1.52
 -13 -5 2 13.75 1.55
 -13 -5 2 12.53 1.1
 13 5 -2 12.68 1.56
 13 5 -2 13.2 1.77
 -13 5 2 13.28 1.41
 -13 -5 2 10.27 1.02
 13 -5 -2 12.13 1.77
 13 5 -2 14.25 1.84
 12 -5 -2 15.17 1.77
 -12 5 2 15.64 1.55
 -12 -5 2 11.34 1.55
 -12 -5 2 12.48 1.02
 -12 5 2 15.46 1.41
 12 5 -2 16.84 1.89
 12 5 -2 13.09 1.74
 11 -5 -2 3.29 1.36
 -11 5 2 2.94 1.13
 -11 -5 2 3.1 1.21
 -11 5 2 3.33 1.04
 11 5 -2 3.57 1.36
 -11 -5 2 1.57 0.6
 -11 -5 2 2.83 0.81
 11 5 -2 3.79 1.41
 10 -5 -2 8.91 1.46
 -10 -5 2 6.74 1.29
 -10 5 2 8.95 1.29
 -10 -5 2 5.84 0.65
 10 5 -2 5.79 1.37
 -10 -5 2 6.62 0.91
 -10 5 2 8.63 1.15
 10 5 -2 7.78 1.54
 10 5 -2 7.46 1.47
 -9 -5 2 38.58 2.07
 -9 5 2 38.68 2.23
 -9 5 2 37.36 2.32
 -9 -5 2 26.86 1.81
 -9 5 2 39.15 2.39
 9 5 -2 37.3 2.49
 9 -5 -2 43.12 2.52
 -9 -5 2 38.88 2.34
 9 5 -2 42.1 2.55
 8 -5 -2 28.17 2.14
 -8 -5 2 33.89 2.05
 -8 5 2 27.52 1.79
 8 5 -2 32.01 2.04
 -8 5 2 31.16 1.97
 8 5 -2 25.31 1.59
 -8 5 2 29.12 1.72
 8 5 -2 33.4 2.07
 -8 -5 2 27.38 1.85
 8 -5 -2 29.69 2.03
 -8 5 2 27.97 1.85
 -8 -5 2 30.46 1.61
 7 5 -2 17.24 1.63
 -7 5 2 14.06 1.34
 7 -5 -2 16.81 1.72
 7 5 -2 17.55 1.63
 -7 -5 2 16 1.59
 -7 5 2 16.18 1.37
 -7 5 2 20.04 1.76
 7 5 -2 13.2 1.2
 -7 -5 2 14.91 1.45
 7 -5 -2 18.55 1.61
 -7 -5 2 14.5 1.21
 -7 5 2 20.28 1.54
 -7 5 2 17.56 1.53
 6 5 -2 19.93 1.59
 6 5 -2 19.23 1.69
 6 -5 -2 17.7 1.74
 6 -5 -2 17.18 1.76
 -6 -5 2 19.85 1.7
 -6 5 2 19.12 1.45
 6 5 -2 20.05 1.7
 -6 5 2 19.58 1.76
 -6 5 2 20.48 1.6
 6 -5 -2 17.46 1.57
 -6 -5 2 17.09 1.55
 -6 -5 2 19.06 1.35
 6 -5 -2 22.19 1.67
 -6 5 2 19.54 1.59
 5 -5 -2 3.2 1.02
 -5 -5 2 4.24 1
 5 -5 -2 2.12 0.99
 -5 -5 2 3.43 0.77
 5 5 -2 4.4 1.18
 -5 5 2 3.43 0.99
 5 -5 -2 1.81 1.1
 5 5 -2 3.04 1
 5 5 -2 4.75 1.14
 5 -5 -2 3.83 1.2
 -5 5 2 3.95 0.91
 -5 5 2 3.76 1.15
 -5 5 2 2.59 0.97
 4 -5 -2 2.85 1.05
 4 -5 -2 3.23 0.94
 4 5 -2 3.63 1.17
 4 -5 -2 5.32 1.15
 -4 5 2 3.09 0.99
 4 5 -2 4.54 1.02
 4 5 -2 3.8 1.12
 -4 5 2 2.5 1.05
 -4 5 2 2.78 0.84
 -4 -5 2 3.85 1
 4 -5 -2 3.36 1.19
 -4 5 2 3.75 0.9
 -3 5 2 15.3 1.38
 3 -5 -2 11.67 1.32
 3 -5 -2 12.52 1.21
 3 5 -2 16.09 1.48
 3 -5 -2 14.6 1.47
 -3 5 2 13.62 1.23
 3 5 -2 11.97 1.42
 -3 5 2 14.06 1.4
 -3 5 2 14.89 1.21
 -3 -5 2 14.76 1.38
 3 5 -2 16.47 1.38
 2 -5 -2 65.9 3.85
 2 5 -2 85.62 4.13
 -2 5 2 68.47 3.96
 2 5 -2 66.35 3.67
 -2 5 2 71.22 4.03
 2 5 -2 88.89 4.16
 2 -5 -2 72.06 4.07
 -2 5 2 67.15 3.88
 -2 5 2 69.15 3.83
 -2 -5 2 77.47 4.01
 2 -5 -2 67.27 3.99
 2 5 -2 79.54 4.01
 1 5 -2 173.66 8.02
 1 5 -2 187.06 8.1
 1 -5 -2 137 7.83
 -1 5 2 147.62 7.97
 1 5 -2 173.4 8.1
 -1 5 2 154.23 8.02
 -1 5 2 148.65 7.83
 1 5 -2 149.65 7.73
 1 -5 -2 153.24 8.04
 -1 -5 2 163.86 8.01
 -1 5 2 142.76 7.9
 1 -5 -2 139.8 7.99
 0 -5 -2 206.13 11.47
 0 5 2 233.28 11.67
 0 5 2 220.35 11.59
 0 -5 -2 242.1 11.72
 0 5 -2 211.27 11.43
 0 5 2 237.76 11.71
 0 5 2 241.88 11.51
 0 5 -2 240.13 11.66
 0 -5 -2 226.17 11.69
 0 5 -2 251.19 11.71
 -1 5 -2 133.92 7.84
 -1 -5 -2 153.62 7.87
 -1 5 -2 128.18 7.71
 -1 -5 -2 166.31 8.01
 1 5 2 157.19 7.89
 -1 -5 -2 152.79 7.97
 1 5 2 174.33 8.02
 1 5 2 164.03 7.88
 -1 5 -2 137.17 7.89
 1 5 2 169.93 7.77
 1 5 2 158.42 7.94
 -1 5 -2 148.92 7.94
 2 5 2 11.24 1.17
 -2 5 -2 2.34 1.1
 -2 5 -2 0.45 1.12
 -2 5 -2 1.77 0.82
 -2 -5 -2 8.09 1.22
 -2 -5 -2 11.96 1.19
 -2 5 -2 2.58 1.06
 -2 -5 -2 10.27 1.32
 2 5 2 11.41 1.31
 2 5 2 6.4 0.97
 2 5 2 15.86 1.27
 3 5 2 25.26 1.78
 3 -5 2 22.65 1.78
 -3 5 -2 20.11 1.6
 -3 -5 -2 24.79 1.82
 3 5 2 24.28 1.83
 -3 -5 -2 23.45 1.78
 -3 5 -2 22.12 1.82
 -3 5 -2 27.65 1.95
 3 5 2 23.39 1.51
 -3 -5 -2 25.48 1.85
 3 5 2 25.55 1.75
 -3 5 -2 24.54 1.8
 -4 -5 -2 6.59 1.16
 -4 5 -2 5.72 1.16
 4 5 2 5.29 0.79
 -4 -5 -2 6.24 1.2
 -4 5 -2 7.19 1.17
 -4 5 -2 5.28 0.96
 4 5 2 5.48 1.07
 4 5 2 7.03 1.15
 -4 -5 -2 5.3 1.12
 4 -5 2 3.31 1.12
 4 5 2 6.42 1.22
 -5 5 -2 1.46 1.09
 5 5 2 1.01 0.69
 -5 5 -2 0.65 1.07
 -5 -5 -2 2.16 1.11
 5 5 2 0.57 0.94
 -5 -5 -2 0.19 0.99
 -5 5 -2 2.16 0.96
 5 -5 2 1.85 1.1
 5 5 2 2.24 1.14
 5 5 2 1.76 1.08
 6 5 2 8.49 1.24
 6 5 2 7.43 0.9
 -6 5 -2 7.51 1.32
 -6 -5 -2 7.89 1.28
 -6 5 -2 7.77 1.19
 6 5 2 8.61 1.33
 -6 -5 -2 9.43 1.27
 -6 5 -2 7.77 1.35
 6 -5 2 8.61 1.36
 6 5 2 5.72 0.87
 6 5 2 8.06 1.31
 -7 5 -2 3.59 1.26
 7 5 2 3.22 0.8
 7 5 2 1.16 1.15
 7 5 2 4.46 1.19
 7 -5 2 1.42 1.23
 -7 5 -2 5.73 1.34
 -7 -5 -2 -0.88 1.17
 -7 -5 -2 3.2 1.23
 7 5 2 2.15 0.76
 -7 5 -2 3.67 1.16
 7 5 2 2.09 1.2
 8 5 2 11.93 1.54
 8 5 2 12.66 1.17
 -8 5 -2 14.3 1.66
 -8 -5 -2 12.68 1.59
 -8 5 -2 13.47 1.52
 8 5 2 13.81 1.56
 8 -5 2 14.58 1.71
 -8 -5 -2 12.22 1.5
 8 5 2 11.64 1.15
 -9 5 -2 5.07 1.36
 9 5 2 6.12 1.37
 -9 5 -2 5.4 1.44
 -9 -5 -2 3.38 1.32
 9 -5 2 6.16 1.52
 -9 5 -2 5.57 1.36
 9 5 2 4.19 1.31
 -9 -5 -2 4.85 1.32
 9 5 2 3.17 0.89
 10 -5 2 6.89 1.54
 -10 -5 -2 6.29 1.46
 10 5 2 7.03 1.48
 -10 5 -2 7.04 1.5
 -10 -5 -2 7.38 1.46
 10 -5 2 6.66 1.61
 10 5 2 6.41 1.02
 -11 -5 -2 33.45 2.51
 11 -5 2 36.42 2.65
 -11 -5 -2 35.71 2.54
 11 5 2 30.8 2.13
 11 5 2 31.44 2.53
 11 -5 2 30.25 2.57
 -12 -5 -2 45.6 3.2
 12 -5 2 47.32 3.31
 12 5 2 47.62 3.25
 -12 -5 -2 50.97 3.23
 12 5 2 42.96 2.81
 12 -5 2 52.42 3.34
 -13 -5 -2 39.91 3
 13 5 2 47.07 3.14
 -13 -5 -2 48.38 3.09
 13 5 2 36.09 2.63
 13 -5 2 46.61 3.19
 14 -5 2 18.08 2.15
 -14 -5 -2 14.42 1.97
 14 5 2 18.69 2.16
 -14 -5 -2 13.13 1.96
 14 5 2 13.56 1.54
 -15 -5 -2 0.73 1.61
 15 -5 2 0.35 1.73
 15 5 2 1.63 1.7
 -15 -5 -2 2.03 1.6
 15 5 2 2.68 1.23
 16 -5 2 2.92 1.88
 -16 -5 -2 3.51 1.72
 16 5 2 2.42 1.3
 -17 -5 -2 1.01 1.72
 17 5 2 -0.1 1.31
 18 5 2 4.54 1.49
 16 -6 -2 0.5 1.83
 -16 -6 2 0.1 1.35
 16 6 -2 1.21 1.85
 16 6 -2 1.45 1.78
 15 -6 -2 2.09 1.77
 -15 -6 2 1.69 1.36
 15 6 -2 1.4 1.69
 15 6 -2 4.33 1.87
 14 -6 -2 8.61 1.89
 -14 -6 2 9.09 1.59
 14 6 -2 10.18 1.85
 14 -6 -2 11.06 1.94
 14 6 -2 7.38 1.92
 13 -6 -2 18.72 2.18
 -13 -6 2 18.7 1.9
 13 6 -2 19.81 2.2
 13 -6 -2 17.93 2.14
 13 6 -2 19.75 2.24
 12 -6 -2 2.2 1.55
 -12 -6 2 6.35 1.47
 12 6 -2 5.31 1.61
 -12 6 2 3.35 1.2
 12 6 -2 7.71 1.71
 -12 -6 2 4.49 0.95
 -11 -6 2 116.8 4.96
 -11 6 2 107.73 5.11
 11 6 -2 110.38 5.45
 -11 6 2 108.39 5.13
 11 6 -2 107.09 5.46
 -11 -6 2 116.96 5.31
 11 -6 -2 111.9 5.44
 -11 6 2 116.92 5.25
 -10 6 2 132.67 5.83
 10 6 -2 140.88 6.19
 -10 6 2 135.11 5.85
 -10 -6 2 146.24 6.03
 10 -6 -2 136.9 6.14
 -10 6 2 143.14 5.98
 -10 -6 2 138.88 5.7
 9 6 -2 157.07 6.22
 -9 6 2 156.67 5.92
 -9 -6 2 147.88 6.03
 -9 6 2 157.22 6.02
 -9 6 2 143.43 5.87
 9 -6 -2 152.65 6.14
 -9 -6 2 152.2 5.72
 9 6 -2 132.64 5.67
 -8 -6 2 15.75 1.6
 8 -6 -2 19.97 1.76
 -8 6 2 16.02 1.64
 8 -6 -2 18.77 1.87
 -8 6 2 20.49 1.49
 8 6 -2 18.18 1.78
 -8 6 2 21.74 1.56
 8 6 -2 17.45 1.28
 -8 -6 2 17.53 1.28
 -8 6 2 19.07 1.66
 -7 -6 2 4.45 1.26
 7 -6 -2 3.99 1.32
 -7 -6 2 5.43 0.97
 -7 6 2 2.1 1.23
 -7 6 2 5.59 1.13
 7 -6 -2 4.35 1.45
 7 6 -2 3.82 1.36
 7 6 -2 3.39 0.94
 7 6 -2 4.13 1.2
 -7 6 2 3.87 1.24
 -6 -6 2 2.15 1.15
 6 -6 -2 1.5 1.15
 6 -6 -2 4.07 1.41
 -6 -6 2 2.56 0.92
 -6 6 2 2.87 1.27
 -6 6 2 3.52 1.18
 6 6 -2 1.44 1.15
 6 6 -2 3.6 1.3
 6 -6 -2 4.29 1.39
 -6 6 2 3.44 1.06
 6 -6 -2 3.8 1.22
 -6 6 2 2.98 1.14
 5 -6 -2 1.83 1.19
 -5 -6 2 1.04 1.1
 5 -6 -2 1.86 1.04
 5 -6 -2 0.82 1.3
 -5 6 2 2.93 1.14
 -5 6 2 1.65 0.99
 5 6 -2 2.45 1.28
 5 6 -2 2.7 1.13
 -5 6 2 2.1 1.25
 5 -6 -2 3.14 1.31
 -5 6 2 2.66 1.06
 -4 6 2 3.42 1.03
 4 -6 -2 3.8 1.26
 -4 -6 2 5.09 1.23
 4 -6 -2 5.1 1.14
 4 6 -2 4.97 1.2
 -4 6 2 3.87 1.06
 4 6 -2 4.34 1.29
 4 -6 -2 5.89 1.3
 -4 6 2 4.78 1.22
 -4 6 2 3.26 1.21
 -3 6 2 8.02 1.14
 -3 -6 2 10.71 1.38
 3 -6 -2 8.07 1.35
 3 6 -2 12 1.53
 3 -6 -2 8.47 1.18
 3 6 -2 12.54 1.39
 -3 6 2 8.3 1.32
 3 -6 -2 9.19 1.39
 -3 6 2 7.99 1.37
 -3 6 2 8.48 1.21
 3 6 -2 10.87 1.5
 2 6 -2 41.71 2.77
 -2 6 2 42.53 2.69
 2 -6 -2 40.43 2.52
 2 -6 -2 44.33 2.77
 -2 6 2 44.59 2.62
 -2 6 2 42.17 2.72
 2 6 -2 45.61 2.84
 2 6 -2 36.64 2.28
 -2 6 2 43.32 2.51
 -2 -6 2 39.55 2.68
 2 -6 -2 42.85 2.72
 2 6 -2 44.38 2.69
 -1 6 2 10.55 1.2
 1 -6 -2 8.33 1.45
 1 -6 -2 10.22 1.5
 1 6 -2 16.43 1.65
 1 -6 -2 7.34 1.14
 1 6 -2 16.8 1.05
 -1 6 2 8.83 1.28
 -1 6 2 10.22 1.42
 -1 6 2 7.08 1.42
 -1 -6 2 17.83 1.56
 1 6 -2 19.68 1.58
 0 6 2 70.73 3.95
 0 -6 -2 65.65 4.02
 0 6 2 66.66 3.86
 0 6 2 65.75 3.95
 0 -6 -2 63.78 3.94
 0 6 -2 66.31 3.63
 0 6 2 68.79 3.72
 0 -6 -2 62.14 3.93
 0 6 -2 74.85 3.98
 0 6 -2 76.44 4.06
 1 6 2 91.34 5.2
 -1 -6 -2 99.7 5.27
 1 6 2 91.66 5.17
 -1 6 -2 91.59 4.99
 1 6 2 96.64 5.26
 1 6 2 86.44 5.12
 1 6 2 93.9 5
 -1 -6 -2 90.19 5.26
 -1 6 -2 100.62 5.26
 -1 6 -2 114.37 5.39
 2 -6 2 240.68 11.74
 -2 6 -2 218.1 11.59
 -2 -6 -2 212.34 11.56
 -2 6 -2 199.55 11.42
 2 6 2 226.73 11.61
 -2 -6 -2 243.1 11.68
 2 6 2 231.51 11.65
 2 6 2 238.3 11.45
 -2 6 -2 233.86 11.67
 -2 -6 -2 219.6 11.68
 2 6 2 231.77 11.6
 3 6 2 141.71 7.31
 3 -6 2 147.2 7.46
 -3 6 -2 133.45 7.3
 3 6 2 132.91 7.3
 -3 6 -2 128.89 7.38
 -3 -6 -2 134.74 7.28
 -3 -6 -2 154.41 7.4
 3 6 2 137.53 7.34
 -3 6 -2 121.46 7.12
 -3 6 -2 143.13 7.38
 3 6 2 145.69 7.13
 -3 -6 -2 137.14 7.39
 -4 6 -2 24.88 2.04
 4 -6 2 29.76 2.22
 4 6 2 28.56 2.11
 -4 -6 -2 24.77 2.02
 -4 6 -2 23.51 1.84
 4 6 2 25.28 2.02
 4 6 2 29.07 2.13
 -4 6 -2 25.25 2.07
 -4 -6 -2 29.82 2.17
 4 6 2 24.6 1.73
 4 -6 2 23.83 2.01
 -4 -6 -2 28.48 2.09
 5 -6 2 30.96 2.33
 5 6 2 31.48 2.22
 5 6 2 28.02 2.13
 5 -6 2 26.58 2.14
 -5 -6 -2 31.39 2.19
 -5 -6 -2 27.66 2.13
 5 6 2 28.29 2.21
 -5 6 -2 27.94 1.99
 -5 6 -2 26.72 2.16
 -5 6 -2 29.53 2.21
 5 6 2 25.34 1.8
 6 6 2 2.69 1.31
 6 6 2 2.45 0.84
 6 -6 2 1.7 1.36
 -6 6 -2 2.68 1.32
 -6 6 -2 2.99 1.14
 -6 -6 -2 4.49 1.22
 6 -6 2 1.74 1.31
 6 6 2 2.01 1.28
 6 6 2 1.26 1.17
 7 6 2 19.51 1.44
 7 6 2 17.66 1.82
 -7 6 -2 16.57 1.81
 7 6 2 16.52 1.73
 7 -6 2 18.15 1.87
 -7 6 -2 15.44 1.61
 -7 -6 -2 19 1.73
 7 6 2 15.36 1.37
 7 6 2 17.54 1.8
 8 6 2 3.64 0.98
 -8 -6 -2 4.45 1.46
 -8 6 -2 3.22 1.27
 8 6 2 3.45 1.31
 8 -6 2 3.23 1.53
 -8 -6 -2 2.6 1.3
 8 6 2 2.82 0.92
 8 6 2 3.01 1.38
 9 6 2 11.93 1.25
 -9 -6 -2 11.87 1.72
 -9 6 -2 10.99 1.56
 9 6 2 11.93 1.69
 9 6 2 9.39 1.2
 9 -6 2 13.66 1.87
 -9 -6 -2 13.66 1.63
 10 6 2 37.97 2.5
 10 -6 2 43.07 3.03
 -10 -6 -2 47.09 2.9
 10 6 2 41.81 2.93
 10 6 2 36.34 2.46
 -10 -6 -2 41.27 2.94
 11 -6 2 17.85 2.19
 11 6 2 16.88 1.54
 -11 -6 -2 16.1 2.02
 11 6 2 17.97 2.02
 -11 -6 -2 20.9 1.96
 11 6 2 16.25 1.5
 12 -6 2 9.35 1.93
 -12 -6 -2 10.5 1.76
 12 6 2 5.45 1.69
 12 6 2 6.73 1.19
 -12 -6 -2 5.57 1.59
 -13 -6 -2 4.87 1.79
 13 -6 2 5.55 1.91
 13 6 2 5.85 1.78
 -13 -6 -2 7.1 1.65
 13 6 2 6.87 1.19
 -14 -6 -2 7.6 1.74
 14 6 2 7.53 1.89
 14 6 2 4.19 1.19
 15 -6 2 9.23 2.11
 -15 -6 -2 9.74 1.87
 15 6 2 8.09 2.04
 15 6 2 7.2 1.35
 -16 -6 -2 0.43 1.69
 -15 -7 2 23.41 2.28
 14 -7 -2 2.69 1.87
 -14 -7 2 6.85 1.65
 14 7 -2 4.16 1.88
 -14 7 2 4.46 1.33
 14 7 -2 4.88 1.9
 -13 -7 2 6.96 1.72
 13 -7 -2 8.63 1.94
 -13 7 2 4.74 1.29
 13 7 -2 5.75 1.84
 13 7 -2 8.22 1.98
 -12 -7 2 15.04 1.9
 12 -7 -2 8.7 1.92
 12 7 -2 12.71 2.04
 -12 7 2 13.02 1.55
 12 7 -2 14.06 2.05
 -11 -7 2 5.53 1.61
 11 -7 -2 4.1 1.7
 -11 7 2 4.71 1.25
 11 7 -2 4.46 1.68
 11 7 -2 3.75 1.71
 -10 -7 2 9.45 1.65
 10 -7 -2 7.94 1.74
 -10 -7 2 7.26 1.13
 -10 7 2 7.73 1.37
 10 7 -2 8.64 1.74
 -9 -7 2 15.51 1.76
 9 -7 -2 11.3 1.83
 -9 -7 2 12.32 1.32
 9 7 -2 13.9 1.91
 -9 7 2 13.56 1.55
 -9 7 2 12.65 1.56
 9 7 -2 11.81 1.35
 -8 7 2 30.24 2.18
 8 7 -2 25.89 1.99
 -8 7 2 30.34 2.19
 8 7 -2 31.19 2.48
 -8 -7 2 28.14 2
 -8 -7 2 27.53 2.3
 8 -7 -2 29.47 2.38
 -7 -7 2 11.23 1.63
 -7 -7 2 13.55 1.38
 7 -7 -2 12.78 1.71
 7 -7 -2 12.91 1.88
 -7 7 2 13.92 1.56
 7 7 -2 13.62 1.83
 7 7 -2 12.24 1.38
 -6 -7 2 16.03 1.75
 6 -7 -2 16.51 1.76
 -6 7 2 15.32 1.61
 6 7 -2 14.41 1.86
 6 -7 -2 15.73 1.94
 6 -7 -2 15.69 1.81
 -6 7 2 14.98 1.66
 5 -7 -2 34.53 2.44
 5 -7 -2 34.07 2.59
 5 7 -2 36.59 2.65
 -5 7 2 31.27 2.32
 5 -7 -2 32.98 2.49
 -5 7 2 36.39 2.38
 -5 -7 2 32.3 2.48
 -4 7 2 3.13 1.17
 4 -7 -2 5.68 1.49
 -4 -7 2 5.5 1.4
 4 -7 -2 1.92 1.21
 4 7 -2 5.57 1.37
 -4 7 2 3.25 1.21
 4 7 -2 4.14 1.51
 4 -7 -2 6.18 1.52
 3 -7 -2 61.62 3.86
 3 -7 -2 71.24 4.09
 -3 7 2 67.04 3.83
 -3 -7 2 70.53 4.06
 3 -7 -2 64.95 4.04
 -3 7 2 68.35 3.95
 3 7 -2 73.02 4.05
 2 -7 -2 49.51 3.27
 2 -7 -2 60.05 3.54
 -2 7 2 56.85 3.41
 -2 7 2 61.31 3.53
 2 -7 -2 59.73 3.55
 2 7 -2 51.29 3.07
 -2 7 2 58.84 3.29
 -2 -7 2 58.88 3.52
 2 7 -2 61.97 3.53
 2 -7 -2 59.04 3.66
 1 -7 -2 37.74 2.78
 1 -7 -2 41.5 2.68
 -1 7 2 33.53 2.47
 1 7 -2 32.63 2.16
 -1 7 2 36.13 2.61
 -1 -7 2 42.63 2.67
 -1 7 2 38.36 2.36
 1 -7 -2 37.97 2.67
 0 -7 -2 77.63 4.58
 0 7 2 78.54 4.39
 0 7 2 79.2 4.47
 0 -7 -2 83.89 4.52
 0 7 -2 67.23 4.1
 0 7 2 80 4.24
 0 -7 -2 81.62 4.54
 -1 -7 -2 26.52 2.24
 -1 -7 -2 26.03 2.14
 -1 7 -2 18.09 1.67
 1 7 2 28.31 2.13
 1 7 2 24.52 2.02
 1 7 2 25.68 2.02
 1 7 2 26.88 1.82
 -1 -7 -2 24.74 2.2
 2 -7 2 63.48 3.78
 -2 -7 -2 60.28 3.81
 -2 -7 -2 63.3 3.71
 2 7 2 57.3 3.6
 -2 7 -2 53.67 3.37
 -2 7 -2 64.2 3.82
 2 7 2 56.81 3.65
 2 7 2 62.65 3.42
 -2 -7 -2 62.05 3.76
 2 7 2 61.23 3.63
 3 7 2 75.23 4.23
 3 -7 2 73.78 4.34
 -3 -7 -2 73.03 4.25
 -3 7 -2 71.32 4.02
 3 7 2 66.43 4.19
 -3 7 -2 73.94 4.35
 3 7 2 68.67 4.22
 3 7 2 76.6 4
 -3 -7 -2 67.51 4.31
 4 -7 2 33.4 2.55
 4 7 2 33.01 2.43
 -4 7 -2 32.45 2.42
 -4 7 -2 28.39 2.46
 4 -7 2 31.92 2.4
 -4 7 -2 25.54 2.14
 -4 -7 -2 32.62 2.41
 4 7 2 32.57 2.39
 -4 -7 -2 35.31 2.55
 4 7 2 33.02 2.08
 5 7 2 3.22 1
 5 -7 2 8.61 1.65
 5 7 2 5.62 1.39
 -5 7 -2 3.97 1.5
 -5 7 -2 3.06 1.23
 -5 -7 -2 7.53 1.45
 5 -7 2 5.78 1.48
 6 7 2 8.35 1.12
 6 -7 2 8.76 1.71
 6 7 2 8.49 1.55
 -6 7 -2 8.79 1.38
 -6 -7 -2 5.87 1.51
 6 -7 2 9.84 1.67
 7 7 2 8.13 1.57
 7 7 2 5.5 1.03
 7 -7 2 6.7 1.71
 -7 7 -2 4.6 1.35
 -7 -7 -2 6.2 1.48
 7 -7 2 5.9 1.67
 7 7 2 5.27 1.04
 8 -7 2 19.92 2.14
 -8 -7 -2 16.89 1.99
 8 7 2 16.11 1.92
 -8 -7 -2 17.81 1.84
 8 -7 2 17.61 2.08
 8 7 2 13.16 1.39
 8 7 2 16.5 1.47
 9 -7 2 14.76 2
 -9 -7 -2 10.9 1.91
 9 7 2 9.87 1.8
 -9 -7 -2 12.95 1.69
 9 -7 2 11.36 1.96
 9 7 2 11.13 1.28
 10 -7 2 3.81 1.88
 10 -7 2 6.03 1.84
 -10 -7 -2 8.69 1.78
 10 7 2 6.41 1.7
 -10 -7 -2 6.1 1.54
 10 7 2 7.23 1.14
 -11 -7 -2 13.36 2
 11 -7 2 13.02 2.16
 11 7 2 10.8 1.91
 -11 -7 -2 11.08 1.78
 11 7 2 10.18 1.3
 12 7 2 18.75 2.24
 -12 -7 -2 19.59 2.03
 12 7 2 15.25 1.54
 13 7 2 15.75 2.26
 -13 -7 -2 14.31 1.99
 -14 -7 -2 11.92 1.92
 13 -8 -2 22.47 2.54
 -12 -8 2 3.56 1.79
 12 -8 -2 7.98 1.98
 -12 8 2 8.33 1.51
 12 8 -2 2.38 1.9
 -11 -8 2 8.39 1.82
 11 -8 -2 9.96 1.92
 -11 8 2 8.67 1.55
 -10 -8 2 11.87 1.91
 10 -8 -2 10.27 1.94
 -10 8 2 12.91 1.68
 10 8 -2 13.49 2.05
 9 -8 -2 31.13 2.52
 -9 -8 2 24.9 2.39
 -9 8 2 26.23 2.25
 9 8 -2 25.61 2.55
 -8 -8 2 22.16 2.23
 8 -8 -2 23.58 2.31
 -8 8 2 23.33 2.1
 8 8 -2 23.29 2.4
 -7 -8 2 15.2 1.95
 7 -8 -2 18.15 1.98
 -7 8 2 14.64 1.76
 7 8 -2 13.57 2.03
 7 8 -2 12.86 1.57
 -6 -8 2 2.52 1.55
 6 -8 -2 3.62 1.53
 6 -8 -2 2.31 1.69
 -6 8 2 1.01 1.31
 6 8 -2 0.39 1.62
 -5 -8 2 3.49 1.56
 5 -8 -2 5.12 1.67
 5 -8 -2 4.3 1.46
 5 8 -2 6.66 1.69
 -5 8 2 5.99 1.43
 5 -8 -2 4.73 1.59
 4 -8 -2 5.83 1.59
 -4 -8 2 6.76 1.59
 4 -8 -2 4.31 1.39
 -4 8 2 5.2 1.44
 4 -8 -2 5.44 1.63
 -3 8 2 2.87 1.2
 3 -8 -2 4.74 1.57
 3 -8 -2 3.25 1.24
 3 -8 -2 5.42 1.66
 -3 8 2 2.74 1.35
 3 -8 -2 7.03 1.62
 -3 -8 2 3.46 1.51
 -2 8 2 7.52 1.29
 2 -8 -2 8.44 1.7
 2 -8 -2 8.05 1.78
 -2 8 2 8.39 1.52
 2 -8 -2 9.95 1.69
 2 8 -2 7.72 1.05
 -2 -8 2 11.25 1.71
 -1 8 2 16.37 1.56
 1 -8 -2 15.44 1.94
 1 -8 -2 17.81 2.07
 1 -8 -2 16.11 1.87
 -1 8 2 13.71 1.78
 1 8 -2 16.04 1.37
 0 -8 -2 31.58 2.54
 0 -8 -2 25.89 2.36
 0 -8 -2 28.81 2.35
 0 8 -2 28.29 2.5
 0 8 -2 24.66 1.9
 0 8 2 28.38 2.28
 0 8 2 30.85 2.04
 1 8 2 12.46 1.41
 -1 -8 -2 15.87 1.95
 -1 8 -2 11.01 1.37
 -1 -8 -2 13.99 1.96
 1 8 2 13.93 1.77
 -1 8 -2 11.61 1.94
 -1 -8 -2 16.12 1.84
 -2 8 -2 37.11 2.6
 -2 -8 -2 45.19 3.14
 -2 8 -2 45.31 3.15
 -2 -8 -2 44.94 3
 2 8 2 41.69 2.93
 2 8 2 42.13 2.63
 -2 -8 -2 45.09 3.13
 3 -8 2 35.7 2.84
 -3 -8 -2 38.08 2.88
 -3 8 -2 38.83 2.91
 -3 8 -2 31.03 2.39
 -3 -8 -2 39.62 2.72
 3 8 2 35.51 2.69
 -3 -8 -2 40.08 2.87
 -4 -8 -2 20.48 2.18
 4 -8 2 16.55 2.14
 -4 8 -2 17.4 2.15
 4 8 2 19.01 2.01
 -4 -8 -2 20.81 2.04
 -4 8 -2 14.69 1.71
 -4 -8 -2 21.76 2.24
 4 -8 2 21.14 2.08
 5 -8 2 36.99 2.84
 -5 -8 -2 35.3 2.82
 5 -8 2 32.53 2.65
 -5 8 -2 33.17 2.74
 -5 -8 -2 36.85 2.64
 -5 8 -2 30.89 2.4
 5 8 2 30.85 2.62
 -6 8 -2 2.38 1.67
 6 -8 2 4.17 1.81
 -6 8 -2 1.72 1.35
 -6 -8 -2 0.52 1.52
 6 8 2 1.3 1.51
 6 -8 2 2.46 1.66
 7 8 2 9.03 1.76
 7 -8 2 8.13 1.88
 7 -8 2 10.37 1.97
 -7 8 -2 7.65 1.83
 -7 -8 -2 7.27 1.69
 7 8 2 7.45 1.17
 8 -8 2 4.83 1.88
 -8 8 -2 1.85 1.71
 8 8 2 2.82 1.66
 -8 -8 -2 2.42 1.55
 8 -8 2 2.09 1.8
 8 8 2 2.19 0.99
 9 -8 2 2.07 1.88
 9 8 2 0.92 1.62
 -9 -8 -2 3.32 1.58
 9 8 2 0.63 0.99
 10 -8 2 0.23 1.92
 -10 -8 -2 0.92 1.55
 10 8 2 1.87 1.73
 -11 -8 -2 1.38 1.57
 -12 -8 -2 1.49 1.56
 10 -9 -2 2.36 1.95
 9 -9 -2 2.87 1.84
 -9 9 2 1.03 1.45
 8 -9 -2 15.31 2.1
 -8 9 2 12.81 1.9
 7 -9 -2 9.63 1.87
 -7 9 2 9.26 1.78
 6 -9 -2 4.8 1.65
 -6 9 2 6.71 1.69
 5 -9 -2 17.58 2
 -5 9 2 18.95 2.08
 4 -9 -2 5.33 1.51
 4 -9 -2 8.44 1.88
 -4 9 2 5.22 1.61
 3 -9 -2 20.27 2.27
 -3 9 2 20.98 2.11
 2 -9 -2 20.1 2.22
 -2 9 2 20.31 2.11
 1 9 -2 6.86 1.9
 -1 9 2 7.13 1.7
 1 -9 -2 7.88 1.78
 0 -9 -2 18.95 2.05
 0 9 2 13.59 1.94
 0 9 -2 15.41 2.18
 -1 -9 -2 13.35 1.87
 1 9 2 13.21 1.88
 -1 9 -2 10.64 2.06
 -2 9 -2 16.52 2.28
 2 9 2 15.02 1.99
 -2 -9 -2 15.88 1.98
 -3 9 -2 24.58 2.52
 -3 -9 -2 24.32 2.28
 3 9 2 20.07 2.27
 -4 9 -2 16.73 2.29
 4 9 2 16.7 2.09
 -4 -9 -2 17.85 2.06
 4 -9 2 15.6 2.12
 5 -9 2 9.6 2.03
 -5 9 -2 6.78 1.93
 5 9 2 7.92 1.83
 -5 -9 -2 8.64 1.78
 6 -9 2 26.29 2.57
 6 9 2 21 2.35
 -6 -9 -2 19.92 2.23
 7 9 2 8.23 1.89
 -7 -9 -2 6.53 1.78
 -8 -9 -2 8.99 1.83
 -9 -9 -2 3.45 1.64
 -6 10 2 6.01 1.83
 -5 10 2 3.09 1.69
 -4 10 2 8.26 1.83
 -3 10 2 3.36 1.7
 -2 10 2 2.27 1.7
 -1 10 2 1.39 1.7
 0 10 2 7.86 1.87
 1 10 2 4.44 1.79
 20 0 -3 2.62 1.6
 19 0 -3 0.24 1.44
 19 0 -3 0.07 1.79
 18 0 -3 1.91 1.44
 18 0 -3 1.6 1.7
 17 0 -3 0.04 1.28
 17 0 -3 0.39 1.64
 -16 0 3 -0.33 1
 -16 0 3 0.56 0.81
 -16 0 3 2.5 1.24
 16 0 -3 0.55 1.19
 16 0 -3 0.31 1.52
 -15 0 3 1.36 0.99
 -15 0 3 1.49 1.16
 -15 0 3 0.76 0.8
 15 0 -3 1.42 1.1
 15 0 -3 0.06 1.39
 -14 0 3 2.16 0.93
 -14 0 3 1.01 1.1
 -14 0 3 0.69 0.76
 14 0 -3 -0.53 1.03
 14 0 -3 1.33 1.27
 -13 0 3 0.36 0.89
 -13 0 3 1.16 1.06
 13 0 -3 -1.34 0.99
 -13 0 3 0.26 0.74
 13 0 -3 -0.2 1.27
 -12 0 3 0.86 0.79
 12 0 -3 0.12 0.74
 -12 0 3 -0.13 0.96
 12 0 -3 0.26 0.85
 12 0 -3 -0.84 1.19
 -12 0 3 0.05 0.4
 -11 0 3 -0.03 0.31
 -11 0 3 0.3 0.33
 11 0 -3 0.72 0.67
 -11 0 3 0.33 0.71
 -11 0 3 -0.45 0.9
 11 0 -3 -0.42 0.8
 11 0 -3 -0.44 1.07
 -10 0 3 0.09 0.64
 10 0 -3 0.32 0.62
 -10 0 3 1.51 0.85
 10 0 -3 0.89 0.7
 10 0 -3 -0.32 1.03
 -9 0 3 0.15 0.56
 -9 0 3 0.62 0.79
 9 0 -3 0.11 0.57
 9 0 -3 0.02 0.63
 9 0 -3 -0.15 0.92
 -8 0 3 -0.07 0.72
 -8 0 3 -0.09 0.48
 8 0 -3 0.23 0.55
 8 0 -3 -0.3 0.52
 8 0 -3 -0.03 0.83
 7 0 -3 0.18 0.69
 -7 0 3 0.02 0.68
 7 0 -3 0.01 0.48
 -7 0 3 0.65 0.44
 7 0 -3 0.56 0.81
 6 0 -3 0.63 0.65
 6 0 -3 0.12 0.43
 -6 0 3 0.06 0.64
 6 0 -3 0.34 0.77
 5 0 -3 0.59 0.61
 5 0 -3 0.43 0.36
 5 0 -3 -0.15 0.44
 -5 0 3 -0.02 0.59
 5 0 -3 0.7 0.39
 5 0 -3 0.2 0.73
 4 0 -3 0.67 0.63
 4 0 -3 0.08 0.32
 -4 0 3 0.87 0.63
 4 0 -3 0.04 0.7
 -4 0 3 0.66 0.46
 3 0 -3 -0.24 0.64
 3 0 -3 0.15 0.39
 -3 0 3 -0.5 0.61
 -3 0 3 0.39 0.51
 -2 0 3 -0.21 0.54
 2 0 -3 0.43 0.57
 2 0 -3 -0.03 0.43
 -2 0 3 0.22 0.63
 1 0 -3 0.2 0.56
 1 0 -3 0.07 0.48
 1 0 -3 0.06 0.58
 -1 0 3 0.37 0.64
 0 0 -3 0.25 0.58
 0 0 -3 -0.52 0.59
 0 0 -3 1.12 0.54
 0 0 -3 0.74 0.56
 0 0 -3 0.5 0.51
 -1 0 -3 0.33 0.54
 -1 0 -3 -0.02 0.54
 -1 0 -3 1.07 0.57
 1 0 3 -0.12 0.61
 -1 0 -3 0.19 0.62
 -1 0 -3 0.8 0.63
 -2 0 -3 0.05 0.55
 -2 0 -3 0.74 0.62
 -2 0 -3 0.07 0.55
 2 0 3 -0.56 0.71
 -2 0 -3 -0.05 0.69
 -2 0 -3 -0.41 0.76
 -3 0 -3 1.16 0.83
 -3 0 -3 3.05 0.58
 3 0 3 0.34 0.55
 -3 0 -3 -0.03 0.75
 -3 0 -3 1.09 0.66
 3 0 3 0.92 0.74
 -4 0 -3 -0.89 0.87
 -4 0 -3 -0.9 0.54
 4 0 3 1.1 0.6
 -4 0 -3 -0.09 0.79
 -4 0 -3 -0.02 0.74
 4 0 3 1.75 0.78
 -5 0 -3 1.93 0.58
 -5 0 -3 0.1 0.89
 5 0 3 0.2 0.6
 -5 0 -3 0.73 0.82
 -5 0 -3 0.29 0.81
 5 0 3 0.32 0.78
 6 0 3 0.12 0.64
 -6 0 -3 -0.54 0.9
 -6 0 -3 0.5 0.86
 6 0 3 0.32 0.84
 -6 0 -3 0.37 1.01
 -6 0 -3 -0.46 0.67
 7 0 3 0.42 0.71
 -7 0 -3 -0.27 1.03
 -7 0 -3 -0.74 0.98
 -7 0 -3 0.73 0.93
 7 0 3 -0.04 0.86
 -7 0 -3 0.56 0.77
 8 0 3 0.91 0.78
 -8 0 -3 0.48 0.97
 8 0 3 0.54 0.99
 -8 0 -3 0.88 0.8
 9 0 3 0.12 0.85
 -9 0 -3 1.03 1.08
 9 0 3 0.17 1.02
 -9 0 -3 -0.42 0.83
 10 0 3 1.38 0.98
 -10 0 -3 -0.35 1.1
 10 0 3 -0.05 1.08
 -10 0 -3 0.45 0.9
 11 0 3 0.52 1.06
 -11 0 -3 0.34 1.32
 -11 0 -3 1.31 1.17
 11 0 3 0.89 1.21
 -11 0 -3 -0.38 1
 12 0 3 1.31 1.15
 -12 0 -3 2.56 1.46
 -12 0 -3 0.11 1.31
 12 0 3 -0.05 1.27
 -12 0 -3 1.41 1.09
 13 0 3 0.89 1.24
 -13 0 -3 0.35 1.33
 13 0 3 1.08 1.42
 -13 0 -3 0.96 1.16
 14 0 3 0.29 1.33
 -14 0 -3 0.61 1.44
 -14 0 -3 0.99 1.21
 15 0 3 0.05 1.42
 -15 0 -3 0.19 1.51
 -16 0 -3 2.33 1.6
 16 0 3 0.89 1.5
 -16 0 -3 0.61 1.55
 -17 0 -3 0.85 1.65
 17 0 3 1.7 1.66
 18 0 3 0.86 1.76
 18 0 3 0.83 1.85
 19 0 3 0.26 1.8
 20 0 3 0.2 1.85
 20 1 -3 22.52 2.31
 19 1 -3 9.11 1.76
 19 -1 -3 6.39 1.64
 19 -1 -3 8.55 2
 18 1 -3 4.28 1.51
 18 -1 -3 3.97 1.45
 18 -1 -3 5.18 1.85
 -17 -1 3 13.33 1.62
 17 1 -3 15.13 1.78
 -17 1 3 13.27 1.42
 17 -1 -3 17.74 1.7
 17 -1 -3 19.07 2.14
 -16 1 3 1.29 0.61
 -16 -1 3 0.67 0.65
 -16 -1 3 3.21 1.2
 -16 -1 3 2.73 1.19
 -16 1 3 0.9 0.96
 16 1 -3 2.73 1.31
 -16 -1 3 1.52 0.71
 -16 1 3 0.87 0.99
 16 -1 -3 2.49 1.2
 16 1 -3 -0.3 1.47
 -16 1 3 2.63 1
 -16 -1 3 0.36 0.63
 16 -1 -3 1.64 1.54
 -15 1 3 8.85 0.84
 -15 -1 3 9.59 0.89
 15 -1 -3 10.34 1.34
 -15 -1 3 13.99 1.39
 -15 1 3 10.12 1.15
 -15 -1 3 9.97 1.34
 -15 -1 3 7.85 0.9
 -15 1 3 10.92 1.5
 -15 1 3 10.75 1.2
 15 1 -3 11.54 1.43
 15 -1 -3 11.49 1.34
 -15 1 3 10.74 1.19
 15 1 -3 9.82 1.65
 15 -1 -3 11.64 1.74
 -15 -1 3 9.15 0.9
 -14 -1 3 12.57 1.34
 14 -1 -3 12.91 1.3
 -14 -1 3 11 1.33
 -14 1 3 13.79 1.19
 -14 1 3 11.37 1.19
 -14 1 3 13.69 1.53
 -14 -1 3 9.68 0.94
 14 1 -3 12.72 1.41
 14 -1 -3 11.92 1.3
 -14 1 3 10.96 1.2
 -14 1 3 11.3 0.89
 14 1 -3 11.34 1.67
 14 -1 -3 12.51 1.7
 -14 -1 3 11.71 0.92
 -14 -1 3 9.77 0.91
 -13 -1 3 109.57 6.26
 -13 1 3 126.99 6.44
 13 -1 -3 130.06 6.45
 13 1 -3 132.97 6.56
 -13 -1 3 135.93 6.52
 -13 1 3 134.93 6.64
 -13 -1 3 144.3 6.53
 13 -1 -3 128.57 6.45
 13 1 -3 131.32 6.78
 -13 1 3 135.21 6.42
 13 -1 -3 131.72 6.78
 -13 -1 3 114.9 6.26
 -13 1 3 133.01 6.44
 -13 1 3 104.71 6.23
 -13 -1 3 124.96 6.26
 -12 1 3 4.1 0.59
 -12 -1 3 5.4 1.01
 -12 -1 3 4.97 0.59
 -12 1 3 5.43 0.84
 -12 1 3 5.3 1.14
 12 -1 -3 3.8 0.99
 12 1 -3 4.72 1.03
 12 -1 -3 5.8 0.9
 -12 1 3 5.79 1.31
 12 1 -3 6.6 1.31
 12 -1 -3 6.31 1.33
 -12 -1 3 5.5 0.97
 11 -1 -3 17.98 1.41
 -11 -1 3 20.85 1.41
 -11 -1 3 21.16 1.44
 -11 1 3 20.18 1.58
 11 1 -3 19.34 1.43
 -11 1 3 17.3 1.26
 11 -1 -3 17 1.3
 -11 1 3 21.97 1.72
 11 -1 -3 19.42 1.68
 11 1 -3 19.26 1.71
 -11 1 3 16.22 1.07
 -11 -1 3 16.92 1.06
 10 -1 -3 15.99 1.2
 -10 -1 3 18.7 1.25
 -10 1 3 16.83 1.06
 10 1 -3 15.79 1.27
 -10 -1 3 17.51 1.23
 10 -1 -3 14.32 1.09
 -10 1 3 18.93 1.52
 10 -1 -3 16.18 1.47
 10 1 -3 17.81 1.55
 -10 -1 3 12.47 0.84
 -10 1 3 13.01 0.88
 -10 1 3 17.69 1.42
 -9 -1 3 70.61 3.43
 -9 1 3 68.56 3.28
 -9 -1 3 72.77 3.43
 -9 1 3 77.67 3.6
 -9 1 3 53.7 3.19
 9 1 -3 67.52 3.43
 9 -1 -3 65.82 3.3
 -9 1 3 77.92 3.65
 9 1 -3 73.01 3.71
 9 -1 -3 67.56 3.6
 -9 1 3 55.93 3.18
 -8 1 3 7.07 0.54
 -8 -1 3 12.71 0.92
 -8 1 3 9.83 0.67
 -8 -1 3 12.27 0.91
 8 1 -3 11.68 0.92
 8 1 -3 11.99 0.93
 -8 1 3 7.22 0.55
 -8 1 3 12.4 1.16
 8 1 -3 12.45 1.23
 8 -1 -3 10.38 0.72
 8 -1 -3 10.28 1.11
 8 -1 -3 10.68 1.11
 -8 1 3 10.95 1.12
 7 1 -3 12.6 0.96
 7 1 -3 13.68 1
 -7 1 3 12.34 1.16
 7 -1 -3 12.31 1.16
 -7 -1 3 12.68 0.96
 -7 1 3 10.33 0.7
 -7 -1 3 13.42 0.97
 7 1 -3 15.46 1.28
 7 -1 -3 13.23 1.18
 6 1 -3 14.25 1.01
 -6 1 3 14.88 1.26
 -6 -1 3 14.15 1.01
 6 -1 -3 15.09 1.22
 6 1 -3 13.9 1.27
 6 -1 -3 14.21 1.21
 6 -1 -3 13.44 1.05
 6 1 -3 15.15 1.04
 5 -1 -3 9.89 0.89
 5 1 -3 8.72 0.8
 5 -1 -3 10.15 1.02
 5 1 -3 9.94 0.81
 -5 1 3 11.39 1.04
 -5 -1 3 8.92 0.79
 5 -1 -3 9.97 0.96
 4 1 -3 38.6 2.05
 4 1 -3 43.97 2.18
 4 1 -3 45.26 2.21
 4 -1 -3 43.77 2.37
 -4 1 3 41.35 2.11
 -4 1 3 43.76 2.37
 -4 -1 3 44.88 2.2
 4 -1 -3 42.86 2.3
 4 -1 -3 38.13 2.09
 4 1 -3 35.31 2.06
 3 1 -3 88.16 4.48
 3 1 -3 92.66 4.58
 3 1 -3 89.96 4.56
 3 -1 -3 90.59 4.7
 -3 1 3 88.8 4.53
 -3 1 3 98.68 4.72
 -3 -1 3 90.76 4.57
 3 -1 -3 86.17 4.6
 3 1 -3 83.16 4.49
 3 -1 -3 87.49 4.5
 -2 1 3 2.85 0.57
 2 -1 -3 2.29 0.5
 2 1 -3 3.5 0.53
 2 -1 -3 1.07 0.26
 2 -1 -3 0.77 0.26
 2 -1 -3 2.63 0.8
 2 1 -3 1.62 0.45
 -2 1 3 1.62 0.81
 2 -1 -3 3.33 0.56
 -2 1 3 3.88 0.71
 2 1 -3 1.63 0.45
 -1 1 3 978.26 45.9
 1 1 -3 949.84 45.85
 1 1 -3 988.37 45.77
 1 -1 -3 886.08 45.71
 1 -1 -3 914.34 45.87
 -1 1 3 914.1 45.8
 1 -1 -3 929.22 45.75
 -1 1 3 862.87 45.72
 1 1 -3 943.39 45.78
 -1 1 3 932.88 45.85
 1 1 -3 928.07 45.78
 0 1 -3 382.44 20.99
 0 -1 -3 392.17 20.89
 0 1 -3 400.7 20.95
 0 -1 -3 435.42 21.07
 0 -1 -3 435.28 20.93
 0 1 3 453.65 21.02
 0 1 3 413.49 20.93
 0 1 -3 354.46 20.95
 0 1 3 460.72 21.09
 0 1 -3 392.21 20.99
 0 -1 -3 487.45 20.91
 0 1 3 466.51 21.07
 -1 1 -3 92.12 5.15
 -1 1 -3 97.84 5.14
 -1 -1 -3 101.62 5.12
 -1 -1 -3 103.49 5.27
 1 1 3 108.39 5.15
 -1 1 -3 95.35 5.16
 1 1 3 114.44 5.25
 1 1 3 118.32 5.3
 -1 1 -3 92.19 5.14
 -1 -1 -3 93.92 5.02
 2 -1 3 40.15 2.22
 -2 1 -3 38.37 2.23
 2 1 3 38.93 2.19
 -2 -1 -3 37.38 2.16
 2 1 3 38.47 2.29
 -2 1 -3 42.14 2.24
 -2 -1 -3 39.77 2.31
 -2 -1 -3 39.27 2.3
 -2 -1 -3 35.83 2.02
 -2 1 -3 40.55 2.19
 3 -1 3 70.65 3.56
 3 1 3 59.11 3.33
 -3 1 -3 68.71 3.57
 3 1 3 66.19 3.62
 3 1 3 65.46 3.54
 -3 1 -3 68.58 3.57
 -3 -1 -3 64.23 3.62
 -3 -1 -3 63.03 3.51
 -3 -1 -3 63.66 3.63
 -3 -1 -3 69.29 3.35
 -3 1 -3 67.94 3.51
 4 -1 3 91.43 4.39
 -4 1 -3 86.03 4.43
 -4 1 -3 84.56 4.42
 -4 -1 -3 73.43 4.34
 4 1 3 80.65 4.45
 4 1 3 77.9 4.38
 -4 -1 -3 85.02 4.5
 4 -1 3 90.29 4.47
 -4 -1 -3 81.83 4.47
 -4 -1 -3 81.69 4.19
 -4 1 -3 81.68 4.35
 4 1 3 79.11 4.19
 -5 1 -3 120.76 5.84
 -5 -1 -3 106.87 5.76
 5 1 3 105.02 5.79
 5 1 3 111.7 5.85
 -5 1 -3 110.04 5.81
 5 -1 3 111.35 5.85
 -5 -1 -3 111.49 5.59
 -5 -1 -3 109.47 5.89
 -5 1 -3 112.34 5.75
 5 1 3 102.52 5.6
 5 -1 3 116.35 5.75
 6 1 3 41.38 2.63
 -6 1 -3 51.01 2.72
 -6 1 -3 44.98 2.66
 -6 -1 -3 42.12 2.6
 -6 1 -3 38.07 2.64
 6 -1 3 45.3 2.7
 -6 -1 -3 44.18 2.38
 -6 1 -3 46.15 2.58
 6 1 3 41.33 2.4
 6 -1 3 47.81 2.57
 -7 1 -3 121.8 6.27
 -7 1 -3 118.09 6.25
 -7 1 -3 108.7 6.27
 7 1 3 113.81 6.24
 -7 -1 -3 113.84 6.2
 7 -1 3 125.19 6.32
 -7 1 -3 125.63 6.16
 7 1 3 116.56 6.06
 -7 -1 -3 112.74 6.02
 7 -1 3 122.37 6.18
 8 1 3 82.79 4.78
 -8 1 -3 92 4.82
 -8 1 -3 85.6 4.79
 8 -1 3 89.53 4.85
 -8 -1 -3 81.44 4.54
 -8 1 -3 92.03 4.68
 8 1 3 86.93 4.59
 -8 -1 -3 86.21 4.74
 8 -1 3 87.55 4.7
 -9 -1 -3 13.68 1.47
 -9 1 -3 14.85 1.56
 9 1 3 14.14 1.53
 9 -1 3 15.4 1.56
 -9 -1 -3 15.67 1.24
 -9 1 -3 18.1 1.44
 9 1 3 15.36 1.31
 9 -1 3 15.32 1.43
 -10 -1 -3 17.71 1.56
 -10 -1 -3 15.64 1.72
 -10 1 -3 16.71 1.66
 10 1 3 14.81 1.62
 10 -1 3 15.26 1.63
 -10 -1 -3 13.79 1.29
 -10 1 -3 17.51 1.51
 10 1 3 15.09 1.39
 10 -1 3 16.54 1.52
 -10 -1 -3 10.35 1.59
 -11 -1 -3 10.39 1.54
 11 1 3 11.51 1.37
 11 -1 3 12.56 1.45
 -11 -1 -3 11.12 1.63
 -11 -1 -3 12.65 1.48
 11 1 3 10.87 1.54
 11 -1 3 10.46 1.56
 -11 -1 -3 10.97 1.23
 -11 1 -3 12.49 1.44
 -12 -1 -3 49.8 3.15
 -12 1 -3 43.27 3.18
 12 1 3 49.3 3.19
 -12 -1 -3 49.84 2.89
 -12 1 -3 47.32 2.99
 -12 -1 -3 44.79 3.15
 12 1 3 48.97 3
 12 -1 3 49.85 3.1
 13 1 3 8.38 1.42
 13 -1 3 8.65 1.56
 -13 -1 -3 9.76 1.62
 -13 1 -3 10.77 1.69
 13 1 3 11.09 1.68
 -13 -1 -3 9.68 1.35
 -13 1 -3 10.44 1.48
 -13 -1 -3 11.62 1.65
 14 1 3 2.18 1.33
 14 -1 3 2.72 1.44
 -14 1 -3 3.4 1.5
 14 1 3 1.55 1.5
 -14 -1 -3 1.69 1.2
 -14 -1 -3 2.56 1.5
 15 1 3 6.15 1.53
 15 -1 3 9.67 1.69
 -15 1 -3 4.94 1.64
 -15 -1 -3 6.12 1.62
 16 1 3 3.65 1.52
 16 -1 3 3.15 1.63
 -16 1 -3 1.44 1.68
 -16 -1 -3 1.9 1.58
 17 1 3 12.22 1.89
 17 -1 3 10.17 1.94
 -17 1 -3 12.08 2.02
 17 -1 3 13.12 2.1
 -17 -1 -3 7.52 1.85
 18 1 3 20.17 2.24
 18 -1 3 20.39 2.38
 18 -1 3 21.27 2.57
 19 1 3 50.17 3.57
 19 -1 3 49.72 3.67
 20 1 3 26.01 2.59
 20 -1 3 25.19 2.72
 20 2 -3 6.73 1.82
 19 -2 -3 6.23 1.97
 19 2 -3 3.58 1.67
 18 -2 -3 1.86 1.72
 18 -2 -3 0.41 1.46
 18 2 -3 2.06 1.51
 17 -2 -3 2.6 1.66
 17 -2 -3 1.92 1.34
 -17 -2 3 1.76 1.12
 17 2 -3 1.57 1.41
 -17 2 3 0.87 1.12
 -17 2 3 1.13 0.98
 -16 2 3 1.05 0.91
 16 2 -3 1.77 1.34
 -16 -2 3 0.55 0.71
 16 -2 -3 1.58 1.24
 -16 -2 3 1.91 1.07
 -16 2 3 -0.58 0.73
 -16 2 3 -0.17 1.11
 16 -2 -3 -0.06 1.48
 -15 2 3 2.85 0.87
 -15 -2 3 3.31 1.26
 -15 2 3 3.38 0.96
 -15 2 3 2.65 0.7
 -15 -2 3 2.15 0.73
 -15 -2 3 5.28 1.07
 -15 -2 3 2.2 0.56
 15 -2 -3 1.76 1.21
 -15 2 3 2.96 0.77
 15 2 -3 4 1.28
 -15 2 3 3.16 1.14
 15 -2 -3 2.62 1.44
 -14 2 3 4.67 0.77
 -14 2 3 8.02 1.03
 -14 -2 3 5.75 0.81
 -14 -2 3 2.99 0.58
 -14 2 3 6.79 0.91
 -14 -2 3 6.53 1.04
 -14 2 3 6.05 1.4
 14 2 -3 6.92 1.29
 14 -2 -3 7.41 1.28
 -14 -2 3 6.99 1.29
 -14 2 3 6.34 0.85
 14 -2 -3 6.22 1.48
 -13 2 3 10.78 1.14
 -13 -2 3 13.06 1.42
 -13 2 3 12.17 1.05
 -13 -2 3 12.41 1.19
 -13 2 3 11.35 1.07
 -13 2 3 13.11 1.54
 13 2 -3 10.8 1.38
 13 -2 -3 13.6 1.43
 -13 2 3 10.73 0.96
 -13 -2 3 10.77 0.98
 13 -2 -3 13.25 1.65
 -12 2 3 1.17 0.61
 -12 -2 3 1.31 0.61
 -12 2 3 1.5 0.75
 -12 -2 3 -0.06 1.02
 -12 -2 3 0.16 0.78
 -12 2 3 0.78 0.68
 -12 2 3 0.2 1.14
 12 2 -3 1.91 0.99
 -12 2 3 -0.49 0.66
 12 -2 -3 0.94 0.99
 -12 2 3 1.78 1.29
 12 -2 -3 0.56 1.19
 -11 2 3 0.59 1.17
 -11 2 3 0.21 0.59
 -11 -2 3 0.87 0.55
 -11 2 3 1.28 0.57
 11 2 -3 1.03 0.9
 -11 -2 3 2.61 1.01
 -11 2 3 0.54 0.66
 -11 -2 3 1.7 0.73
 -11 2 3 0.58 1.08
 11 2 -3 0.83 1.19
 11 -2 -3 0.43 1.13
 -10 2 3 65.53 3.59
 10 2 -3 65.64 3.6
 -10 -2 3 75.21 3.82
 -10 2 3 69.5 3.57
 10 2 -3 64.6 3.77
 10 2 -3 70.04 3.8
 -10 -2 3 69.03 3.64
 -10 2 3 78.31 3.97
 10 2 -3 71.26 4
 -10 2 3 76.65 3.96
 10 -2 -3 71.65 3.96
 -10 -2 3 64.74 3.55
 -10 2 3 66.58 3.57
 9 2 -3 203.59 10.33
 -9 2 3 190.9 9.96
 -9 2 3 223.34 10.29
 9 2 -3 212.04 10.16
 -9 -2 3 211.92 10.15
 9 2 -3 201.08 10.14
 9 2 -3 195.32 9.99
 -9 2 3 216.29 10.27
 -9 2 3 196.08 9.94
 9 -2 -3 201.51 10.26
 -9 -2 3 184.59 9.95
 -9 2 3 199.08 9.98
 -9 -2 3 198.78 10.01
 8 2 -3 204.8 9.58
 8 -2 -3 202.89 9.7
 -8 -2 3 193.1 9.55
 -8 -2 3 183.3 9.41
 -8 2 3 224.71 9.73
 8 2 -3 187.85 9.56
 -8 2 3 179.97 9.34
 8 2 -3 188.03 9.72
 -8 2 3 214.85 9.68
 8 -2 -3 195.51 9.66
 -8 -2 3 177.77 9.38
 -8 2 3 198.61 9.41
 -8 2 3 171.1 9.35
 -7 2 3 20.16 1.23
 7 -2 -3 21.44 1.61
 -7 -2 3 20.01 1.41
 7 2 -3 20.69 1.41
 -7 2 3 25.1 1.63
 -7 -2 3 19.57 1.19
 -7 2 3 24.85 1.56
 7 -2 -3 21.89 1.53
 -7 -2 3 17.11 1.17
 7 -2 -3 20.7 1.46
 7 2 -3 21.55 1.44
 -6 2 3 9.97 0.81
 -6 -2 3 10.51 0.71
 6 2 -3 11.13 1
 6 -2 -3 10.89 1.06
 6 -2 -3 11.83 1.17
 -6 2 3 12.19 1.2
 -6 2 3 10.91 1.09
 6 -2 -3 9.92 1.04
 5 2 -3 50.02 2.7
 5 -2 -3 52.19 2.9
 -5 2 3 58.81 2.99
 5 2 -3 56.89 2.87
 5 -2 -3 51.85 2.98
 -5 2 3 53.71 2.87
 -5 -2 3 49.21 2.63
 5 -2 -3 50.96 2.85
 5 -2 -3 48.63 2.72
 4 -2 -3 111.04 5.7
 4 2 -3 114.15 5.66
 -4 2 3 107.75 5.62
 4 -2 -3 112.13 5.77
 -4 2 3 120.78 5.78
 4 -2 -3 102.4 5.61
 4 -2 -3 104.33 5.56
 4 2 -3 107.25 5.54
 3 2 -3 6.73 0.69
 3 2 -3 6.26 0.53
 3 2 -3 9.72 0.88
 3 -2 -3 9.13 1.04
 -3 2 3 8.69 1.02
 3 -2 -3 9.02 0.78
 3 -2 -3 8.39 0.77
 2 2 -3 39.5 2.08
 2 -2 -3 37.54 2.11
 2 2 -3 32.31 1.76
 2 -2 -3 30.3 1.73
 -2 2 3 30.39 1.73
 -2 2 3 37.78 2.12
 2 2 -3 37.21 1.97
 2 -2 -3 32.26 1.82
 2 2 -3 34.26 1.85
 2 -2 -3 35.92 1.91
 1 -2 -3 48.1 2.59
 1 2 -3 54.89 2.76
 -1 2 3 47.48 2.48
 1 -2 -3 48.26 2.74
 -1 2 3 53.99 2.8
 1 2 -3 47.95 2.48
 1 -2 -3 44.03 2.46
 1 -2 -3 42.11 2.43
 1 2 -3 50.71 2.57
 0 2 -3 61.36 3.21
 0 2 3 63.51 3.29
 0 -2 -3 56.51 3.12
 0 2 -3 52.76 3.03
 0 2 3 61.75 3.21
 0 -2 -3 55.75 3
 0 -2 -3 58.9 3.21
 0 2 3 55.86 3.03
 -1 2 -3 1.04 0.8
 1 2 3 4.87 0.87
 -1 -2 -3 3.08 0.66
 1 2 3 5.31 0.94
 1 2 3 4.44 0.67
 -1 -2 -3 3.57 0.9
 -1 2 -3 1.88 0.59
 -1 -2 -3 4.26 0.66
 1 2 3 5.09 0.92
 2 -2 3 29.86 1.87
 -2 -2 -3 31.89 1.79
 -2 2 -3 25.94 1.76
 -2 -2 -3 30.01 1.75
 2 2 3 29.01 1.89
 2 2 3 28.96 1.76
 -2 2 -3 28.73 1.87
 2 2 3 29.75 1.9
 -2 2 -3 26.86 1.83
 3 2 3 6.73 1
 -3 2 -3 6.47 0.97
 3 -2 3 4.54 0.92
 -3 -2 -3 5.47 0.82
 3 2 3 5.97 1
 3 2 3 8 0.9
 -3 -2 -3 6.34 0.88
 -3 2 -3 5.28 0.97
 -3 2 -3 7.19 0.95
 4 -2 3 147.83 7.45
 -4 2 -3 138.87 7.41
 -4 -2 -3 145.18 7.41
 -4 -2 -3 142.76 7.37
 4 2 3 147.42 7.51
 4 2 3 142.6 7.42
 -4 2 -3 133.35 7.44
 4 2 3 148.42 7.49
 -4 2 -3 143.85 7.42
 5 -2 3 82.85 4.17
 -5 2 -3 80.63 4.17
 -5 -2 -3 79.87 4.15
 -5 -2 -3 83.43 4.12
 5 2 3 86.24 4.26
 5 2 3 81.26 4.17
 -5 2 -3 77.24 4.19
 -5 2 -3 75.62 4.13
 5 2 3 67.2 3.84
 -6 2 -3 26.36 1.84
 -6 -2 -3 26.06 1.73
 -6 -2 -3 24.9 1.78
 6 2 3 23.92 1.85
 6 2 3 24.75 1.77
 -6 2 -3 23.48 1.85
 -6 2 -3 24.27 1.76
 6 2 3 23.71 1.42
 6 -2 3 26.22 1.75
 -7 2 -3 61.56 3.29
 -7 2 -3 53.46 3.25
 -7 -2 -3 55.17 3.16
 -7 -2 -3 55.98 3.22
 7 2 3 56.66 3.3
 7 2 3 55.5 3.23
 -7 -2 -3 52.94 2.92
 -7 2 -3 56.72 3.21
 7 2 3 52.79 2.93
 7 -2 3 53.71 3.17
 8 2 3 36.92 2.54
 -8 2 -3 41.73 2.53
 -8 -2 -3 34.22 2.37
 -8 -2 -3 37.2 2.47
 8 2 3 35.75 2.45
 -8 2 -3 37.28 2.52
 -8 -2 -3 38.03 2.14
 -8 2 -3 38.07 2.41
 8 2 3 39.19 2.18
 8 -2 3 34.93 2.38
 -9 -2 -3 17.86 1.32
 -9 2 -3 19.75 1.75
 -9 -2 -3 18.49 1.62
 -9 -2 -3 18.43 1.68
 -9 2 -3 19.89 1.72
 9 2 3 17.14 1.68
 -9 2 -3 19.4 1.62
 9 2 3 18.41 1.39
 -9 -2 -3 15.58 1.73
 9 -2 3 19.73 1.64
 10 -2 3 14.02 1.52
 -10 -2 -3 12.52 1.46
 -10 -2 -3 14.08 1.56
 10 2 3 14.22 1.57
 10 2 3 14.76 1.31
 -10 -2 -3 13.1 1.18
 -10 2 -3 14.21 1.65
 -10 -2 -3 13.58 1.62
 -10 2 -3 11.16 1.45
 -11 -2 -3 32.85 2.44
 -11 -2 -3 31.6 2.42
 11 2 3 33.01 2.47
 -11 -2 -3 31.2 2.07
 -11 2 -3 33.38 2.36
 11 2 3 36.42 2.21
 11 -2 3 31.81 2.37
 12 2 3 11.72 1.35
 -12 -2 -3 9.92 1.64
 12 -2 3 10.31 1.54
 -12 -2 -3 11.75 1.7
 12 2 3 12.23 1.64
 -12 2 -3 8.06 1.61
 -12 -2 -3 11.74 1.25
 -12 -2 -3 8.85 1.59
 -12 2 -3 10.11 1.5
 13 2 3 1.9 1.22
 -13 -2 -3 3.84 1.54
 13 -2 3 1.9 1.37
 13 2 3 4.24 1.46
 -13 2 -3 4.11 1.44
 -13 -2 -3 2.62 1.06
 -13 -2 -3 1.14 1.37
 14 -2 3 16.38 1.99
 14 2 3 21.83 2.16
 -14 2 -3 16.77 2.08
 -14 -2 -3 21.6 1.71
 14 2 3 21.18 1.84
 -14 -2 -3 15.79 2.11
 -14 -2 -3 16.74 1.96
 15 2 3 16.3 1.79
 15 -2 3 16.27 2.04
 15 2 3 20.04 2.14
 -15 2 -3 14.19 2.04
 15 -2 3 14.55 2.04
 -15 -2 -3 17.7 1.67
 -15 -2 -3 13.78 2.04
 -15 -2 -3 14.9 1.92
 -16 2 -3 44.38 3.45
 16 2 3 51.7 3.53
 16 -2 3 46.55 3.47
 -16 -2 -3 47.34 3.33
 16 2 3 52.97 3.23
 16 -2 3 44.86 3.36
 17 2 3 11.25 1.76
 17 -2 3 7.36 1.94
 -17 2 -3 11.95 2.06
 17 -2 3 8.3 2.01
 -17 -2 -3 11.78 1.95
 18 2 3 8.59 1.79
 18 -2 3 9.54 2.07
 18 -2 3 8.81 2.03
 19 2 3 3.79 1.76
 19 -2 3 1.9 2.02
 20 2 3 1.5 1.8
 21 3 -3 23.5 2.54
 20 3 -3 6.65 1.9
 19 -3 -3 2.52 1.67
 19 3 -3 0.93 1.63
 18 -3 -3 4.2 1.89
 18 -3 -3 5.89 1.67
 18 3 -3 3.46 1.62
 18 3 -3 7.61 1.94
 17 -3 -3 4.02 1.77
 17 -3 -3 2.79 1.52
 17 3 -3 3.66 1.54
 17 3 -3 5.12 1.8
 16 -3 -3 12.56 1.92
 -16 -3 3 9.76 1.11
 16 -3 -3 12.61 1.7
 16 3 -3 11.03 1.65
 -16 3 3 10.18 1.16
 -16 3 3 10.5 1.2
 16 3 -3 12.58 1.93
 15 -3 -3 7.17 1.65
 -15 3 3 5.19 0.88
 -15 -3 3 5.42 0.95
 -15 3 3 6.65 1
 -15 -3 3 7.49 1.02
 15 3 -3 6.07 1.42
 -15 3 3 4.8 0.95
 15 -3 -3 5.36 1.48
 14 -3 -3 5.4 1.48
 -14 3 3 5.01 0.86
 -14 -3 3 3.45 0.86
 -14 -3 3 5.76 0.94
 -14 3 3 4.02 0.84
 14 3 -3 4.56 1.32
 14 -3 -3 4.27 1.36
 -14 3 3 5.23 0.9
 13 -3 -3 16.68 1.8
 13 3 -3 18.43 1.65
 -13 3 3 15.42 1.24
 13 3 -3 15.51 1.34
 -13 -3 3 18.72 1.72
 13 -3 -3 13.42 1.61
 -13 -3 3 15.01 1.25
 -13 -3 3 18.51 1.3
 -13 3 3 14.93 1.25
 12 -3 -3 2.15 1.23
 -12 -3 3 3.48 0.8
 -12 3 3 2.49 0.78
 12 3 -3 1.77 1.17
 -12 -3 3 2.26 1.18
 -12 -3 3 2.86 0.74
 12 3 -3 3.74 1.13
 -12 3 3 3.23 0.73
 12 3 -3 1.45 0.86
 -12 3 3 -0.41 1.36
 11 -3 -3 -0.73 1.17
 -11 -3 3 0.99 0.73
 -11 3 3 0.55 0.68
 -11 -3 3 -0.1 1.06
 -11 -3 3 0.51 0.62
 11 3 -3 0.11 1
 11 3 -3 0.69 0.8
 -11 3 3 1.53 1.28
 -11 3 3 0.89 0.62
 11 3 -3 0.89 1.09
 -11 3 3 -0.25 1.26
 10 3 -3 20.94 1.67
 10 3 -3 22.6 1.73
 -10 -3 3 17.95 1.25
 -10 -3 3 25.18 1.72
 -10 3 3 18.77 1.29
 -10 3 3 23.14 1.86
 10 3 -3 22.48 1.45
 10 -3 -3 19.05 1.7
 -10 -3 3 22.33 1.41
 -10 3 3 20.15 1.82
 -10 3 3 19.8 1.39
 -9 3 3 122.52 5.87
 9 3 -3 126.97 5.77
 9 -3 -3 109.85 5.85
 -9 -3 3 120.25 5.73
 -9 3 3 105.52 5.44
 9 3 -3 115.6 5.74
 -9 3 3 119.66 5.81
 9 -3 -3 111.25 5.77
 -9 -3 3 110.13 5.53
 -9 3 3 112.97 5.55
 8 -3 -3 55.27 2.85
 -8 3 3 46.7 2.3
 -8 -3 3 57.58 2.68
 8 3 -3 61.71 2.72
 -8 3 3 52.11 2.32
 -8 3 3 61.21 2.88
 -8 3 3 61.47 2.79
 8 -3 -3 51.42 2.68
 -8 -3 3 56.93 2.46
 8 3 -3 59.39 2.71
 -8 3 3 55.64 2.48
 7 -3 -3 3.21 0.91
 -7 -3 3 2.45 0.65
 7 -3 -3 2.67 1.07
 7 3 -3 3.09 0.91
 7 -3 -3 3.09 0.94
 -7 3 3 3.04 0.7
 -7 -3 3 2.43 0.91
 -7 3 3 1.98 0.46
 -7 3 3 3.29 1.05
 -7 3 3 2.82 0.46
 -7 3 3 2.23 0.98
 6 -3 -3 23.93 1.78
 -6 3 3 25.53 1.51
 6 3 -3 24.75 1.48
 -6 3 3 21.74 1.3
 6 3 -3 28.29 1.7
 -6 3 3 23.77 1.78
 -6 3 3 22.55 1.3
 -6 3 3 26.54 1.68
 6 -3 -3 23.13 1.61
 6 -3 -3 20.2 1.49
 -6 -3 3 22.72 1.46
 6 -3 -3 25.6 1.73
 5 -3 -3 74.04 4.01
 -5 3 3 77.18 3.85
 5 -3 -3 73.1 4.07
 5 3 -3 83.73 4.01
 5 -3 -3 71.47 3.88
 -5 3 3 65.44 3.68
 -5 3 3 69.51 3.68
 -5 3 3 71.78 3.9
 -5 3 3 77.99 4.05
 5 -3 -3 69.43 3.84
 5 3 -3 82.37 3.84
 -4 3 3 36.85 2.19
 4 -3 -3 38.77 2.39
 -4 3 3 40.17 2.41
 4 3 -3 41.65 2.41
 4 3 -3 44.06 2.37
 4 -3 -3 41.56 2.44
 -4 3 3 36.45 2.03
 -4 3 3 38.95 2.22
 4 -3 -3 37.81 2.22
 4 -3 -3 36.89 2.22
 -4 3 3 34.78 2.03
 4 3 -3 45.18 2.21
 -3 -3 3 16.03 1.04
 3 3 -3 19.31 1.46
 -3 3 3 16.52 1.06
 -3 3 3 15.56 1.03
 -3 3 3 16.11 1.44
 3 3 -3 19.67 1.36
 -3 3 3 16.86 1.17
 3 -3 -3 18.32 1.48
 3 -3 -3 14.89 1.16
 3 -3 -3 16.87 1.25
 3 3 -3 18.31 1.22
 2 3 -3 54.46 2.9
 -2 -3 3 50.35 2.57
 2 3 -3 60.3 2.84
 -2 3 3 49.32 2.57
 -2 3 3 47.52 2.86
 -2 3 3 43.42 2.55
 2 -3 -3 43.25 2.56
 2 3 -3 54.32 2.71
 2 -3 -3 44.79 2.69
 2 3 -3 48.45 2.57
 -2 3 3 45.23 2.55
 1 3 -3 143.74 5.83
 -1 -3 3 127.04 5.56
 1 3 -3 137.28 5.76
 1 -3 -3 99.01 5.49
 -1 3 3 106.71 5.51
 -1 3 3 103.05 5.76
 -1 3 3 94.41 5.42
 1 3 -3 124.54 5.55
 1 3 -3 132.02 5.65
 1 -3 -3 92.91 5.43
 1 -3 -3 102.52 5.62
 0 3 -3 132.45 5.65
 0 -3 3 119.6 5.44
 0 -3 -3 90.43 5.37
 0 3 3 92.98 5.39
 0 3 -3 122.84 5.53
 0 -3 -3 93.38 5.48
 -1 -3 -3 25.16 1.59
 1 -3 3 16.95 1.53
 1 -3 3 16.91 1.43
 -1 -3 -3 25.11 1.45
 1 3 3 26.63 1.47
 1 3 3 29.82 1.69
 -1 3 -3 16.76 1.46
 -1 3 -3 16.82 1.58
 -2 -3 -3 104.51 5.83
 2 -3 3 123.72 5.92
 2 -3 3 114.14 5.78
 -2 -3 -3 100.7 5.71
 2 3 3 104.71 5.75
 2 3 3 110.79 5.88
 -2 3 -3 112.54 5.82
 -2 3 -3 122.99 5.89
 3 -3 3 183.98 8.34
 -3 -3 -3 149.38 8.24
 3 -3 3 161.38 8.2
 -3 -3 -3 151.74 8.15
 -3 3 -3 167.9 8.28
 3 3 3 153.13 8.27
 3 3 3 144.96 8.17
 -3 3 -3 172.74 8.28
 4 -3 3 162.03 7.41
 4 -3 3 141.41 7.31
 -4 -3 -3 129.87 7.32
 -4 -3 -3 135.79 7.25
 4 3 3 132.3 7.28
 -4 -3 -3 127.58 7.36
 -4 3 -3 150.89 7.39
 -4 -3 -3 133.72 7.27
 -4 3 -3 152.22 7.36
 4 3 3 145.51 7.41
 5 -3 3 38.98 2.36
 5 -3 3 35.89 2.31
 -5 -3 -3 33.89 2.21
 5 3 3 36.99 2.38
 5 3 3 33.85 2.24
 -5 -3 -3 35.22 2.38
 -5 3 -3 36.86 2.37
 -5 3 -3 39 2.35
 -5 -3 -3 33.4 2.24
 6 -3 3 17.47 1.45
 6 -3 3 17.85 1.48
 -6 3 -3 16.41 1.46
 -6 -3 -3 15.63 1.36
 6 3 3 14.96 1.38
 -6 -3 -3 16.75 1.54
 6 3 3 15.51 1.53
 -6 3 -3 14.27 1.49
 6 3 3 11.86 0.92
 -6 -3 -3 15.04 1.38
 -7 -3 -3 32.83 2.3
 7 -3 3 36.9 2.39
 -7 -3 -3 33.64 2.25
 7 3 3 32.97 2.39
 7 3 3 35.66 2.32
 -7 3 -3 36.22 2.39
 -7 -3 -3 35.36 2.42
 7 3 3 31.62 1.92
 -7 3 -3 38.85 2.36
 7 -3 3 38.76 2.34
 8 3 3 4.99 0.77
 -8 3 -3 6.68 1.26
 -8 -3 -3 7.22 1.25
 8 -3 3 8.07 1.25
 8 -3 3 7.29 1.34
 -8 -3 -3 5.57 1.16
 8 3 3 7.18 1.32
 8 3 3 6 1.21
 -8 -3 -3 6.9 1.33
 9 3 3 2.43 0.78
 -9 3 -3 4.86 1.24
 -9 -3 -3 3.6 1.23
 9 -3 3 4.89 1.22
 9 -3 3 4.98 1.38
 -9 -3 -3 4.32 1.13
 9 3 3 4.07 1.26
 -9 -3 -3 3.58 1.32
 -10 3 -3 5 1.3
 10 3 3 3.17 0.89
 10 -3 3 5.75 1.29
 -10 -3 -3 4.16 1.26
 10 3 3 4.77 1.38
 -10 -3 -3 4.65 1.41
 -10 -3 -3 3.03 1.3
 11 3 3 10.84 1.21
 11 -3 3 12.87 1.62
 -11 -3 -3 11.63 1.6
 11 3 3 11.12 1.62
 -11 -3 -3 10.76 1.69
 -11 -3 -3 10.81 1.62
 -12 -3 -3 25.77 2.28
 12 3 3 27.12 2.34
 -12 -3 -3 26.03 2.29
 12 3 3 28.15 1.99
 -12 -3 -3 31.37 2.5
 12 -3 3 34.63 2.41
 13 3 3 4.57 1.13
 13 -3 3 5.45 1.56
 -13 -3 -3 5.5 1.57
 13 3 3 4.68 1.53
 -13 -3 -3 4.63 1.64
 -13 -3 -3 4 1.5
 14 3 3 7.52 1.3
 -14 -3 -3 5.18 1.67
 14 -3 3 7.06 1.75
 14 3 3 6.96 1.69
 -14 3 -3 7.32 1.72
 -14 -3 -3 7.99 1.65
 -15 -3 -3 24.49 2.46
 15 3 3 30.23 2.56
 -15 3 -3 22.98 2.44
 15 3 3 25.59 2.07
 -15 -3 -3 24.86 2.36
 15 -3 3 29.08 2.52
 -16 -3 -3 20.01 2.38
 16 3 3 21.4 1.95
 16 -3 3 24.24 2.43
 16 3 3 25.29 2.46
 -16 3 -3 20.11 2.4
 -16 -3 -3 20.06 2.25
 17 3 3 6.2 1.5
 17 -3 3 7.26 1.98
 17 3 3 7.1 2.06
 18 3 3 4.32 1.55
 18 -3 3 1.25 1.99
 19 3 3 11.2 1.85
 19 -4 -3 4.32 1.82
 19 4 -3 3.95 1.79
 18 -4 -3 2.18 1.9
 18 -4 -3 3.2 1.73
 18 4 -3 2.71 1.66
 17 -4 -3 2.55 1.84
 17 4 -3 2.77 1.59
 17 -4 -3 2.11 1.63
 17 4 -3 4.15 1.79
 16 -4 -3 1.82 1.7
 16 4 -3 1.25 1.47
 16 -4 -3 1.64 1.6
 16 4 -3 3.14 1.77
 15 -4 -3 2.27 1.6
 -15 -4 3 0.88 0.92
 15 4 -3 1.09 1.4
 15 -4 -3 0.96 1.48
 15 4 -3 2.98 1.7
 14 -4 -3 10.16 1.72
 -14 -4 3 9.46 1.14
 -14 4 3 8.01 1.09
 14 4 -3 8.44 1.51
 14 4 -3 8.51 1.25
 14 -4 -3 8.61 1.58
 14 4 -3 7.97 1.8
 13 -4 -3 22.04 1.99
 -13 -4 3 13.13 1.16
 -13 4 3 16.54 1.29
 13 4 -3 17.97 1.82
 13 4 -3 18.03 1.8
 13 4 -3 20.43 2.05
 13 4 -3 18.98 1.55
 -13 -4 3 21.02 1.48
 -13 4 3 16.6 1.4
 12 -4 -3 3 1.34
 -12 -4 3 3.84 0.95
 -12 4 3 3.8 0.92
 12 4 -3 2.7 1
 -12 -4 3 2.06 0.54
 12 4 -3 1.97 1.2
 -12 4 3 0.76 0.72
 -12 -4 3 1.46 0.5
 12 4 -3 2.98 1.43
 12 4 -3 2.03 1.32
 11 -4 -3 0.6 1.21
 -11 -4 3 2.6 0.9
 -11 4 3 1.05 0.85
 -11 -4 3 1.09 1.18
 11 4 -3 0.99 1.16
 -11 -4 3 0.3 0.35
 -11 4 3 -0.54 0.71
 -11 -4 3 1.01 0.34
 11 4 -3 1.75 1.27
 11 4 -3 0.49 1.38
 10 -4 -3 19.43 1.79
 10 4 -3 21.08 1.81
 -10 -4 3 19.92 1.76
 -10 4 3 23.43 1.94
 10 4 -3 18.58 1.74
 -10 4 3 18.05 1.32
 -10 -4 3 18.37 1.46
 -10 4 3 19.81 1.8
 -10 4 3 20.05 1.48
 9 -4 -3 153.92 8.12
 -9 -4 3 162.2 7.99
 -9 4 3 138.63 7.7
 9 4 -3 154.67 8.01
 -9 4 3 145.24 7.71
 -9 4 3 161.53 8.11
 -9 4 3 159.41 7.99
 9 -4 -3 146.24 7.99
 -9 -4 3 152.58 7.82
 -9 4 3 158.25 7.84
 9 4 -3 163.96 8.02
 8 -4 -3 230.16 11.86
 -8 -4 3 230.92 11.73
 -8 4 3 211.77 11.49
 8 4 -3 230.11 11.77
 -8 4 3 222.04 11.49
 -8 4 3 257.07 11.89
 -8 4 3 237.05 11.73
 8 4 -3 233.01 11.75
 8 -4 -3 226.89 11.74
 -8 -4 3 227.88 11.6
 -8 4 3 240.52 11.62
 7 4 -3 60.06 2.75
 7 4 -3 66.15 3.03
 7 -4 -3 63.99 3.12
 -7 4 3 59.22 2.6
 -7 4 3 72.29 3.15
 -7 4 3 56.46 2.6
 -7 4 3 62.91 2.92
 -7 -4 3 59.27 2.76
 7 -4 -3 59.76 2.92
 7 -4 -3 62.63 3.02
 -7 4 3 65.69 2.81
 -6 4 3 29.63 1.78
 6 4 -3 29.64 1.78
 -6 -4 3 23.34 1.44
 6 4 -3 32.17 1.99
 -6 4 3 33.58 2.08
 -6 4 3 28.48 1.58
 6 4 -3 21.66 1.44
 -6 4 3 29.06 1.86
 6 -4 -3 29.22 1.82
 -6 -4 3 28.83 1.76
 6 -4 -3 26.59 1.85
 -6 4 3 27.64 1.6
 6 -4 -3 30.69 2
 5 -4 -3 30.39 2.03
 -5 4 3 29.2 1.81
 -5 -4 3 24.06 1.52
 -5 4 3 28.25 1.61
 5 4 -3 31.74 1.99
 -5 4 3 29.76 2.04
 -5 4 3 30.04 1.82
 -5 -4 3 27.41 1.78
 5 -4 -3 24.36 1.79
 5 -4 -3 27.69 1.8
 5 4 -3 26.63 1.78
 4 -4 -3 37.5 2.34
 -4 4 3 35.74 2.12
 -4 -4 3 31 1.88
 4 4 -3 38.83 2.28
 -4 4 3 32.02 1.94
 -4 4 3 36.52 2.07
 4 -4 -3 31.75 2.12
 4 -4 -3 34.2 2.08
 4 4 -3 37.73 2.11
 -3 4 3 3.92 0.87
 3 -4 -3 4.11 0.76
 3 -4 -3 4.13 0.92
 3 4 -3 4.68 0.9
 3 4 -3 5.27 1.03
 -3 4 3 3.69 0.65
 -3 -4 3 4.14 0.67
 -3 4 3 3.89 0.67
 3 -4 -3 3.24 1.09
 -3 4 3 4.08 0.75
 -2 4 3 2.6 0.66
 2 -4 -3 2.86 0.64
 2 4 -3 4.35 0.91
 2 -4 -3 3.72 0.9
 2 4 -3 5.05 1.12
 -2 -4 3 3.16 0.68
 2 4 -3 3.55 0.71
 2 4 -3 4.27 0.98
 -2 4 3 3.48 0.66
 -2 4 3 3.17 0.7
 1 4 -3 3.65 0.89
 1 -4 -3 2.43 0.56
 1 4 -3 3.99 1.08
 1 -4 -3 2.53 0.9
 1 4 -3 2.93 0.73
 1 4 -3 1.66 0.9
 1 -4 -3 2.03 0.7
 -1 4 3 2.5 0.74
 -1 4 3 1.6 0.68
 1 4 -3 1.54 0.41
 -1 -4 3 2.58 0.74
 -1 4 3 2.75 0.54
 0 4 -3 7.53 1.04
 0 4 -3 9.26 1.21
 0 -4 -3 6.29 0.87
 0 -4 -3 5.08 0.99
 0 4 -3 7.61 0.92
 0 4 -3 8.64 1.12
 0 4 -3 6.94 0.67
 0 4 3 7.88 0.86
 0 -4 3 7.96 0.94
 0 -4 -3 4.86 1.14
 0 4 3 7.6 0.61
 0 4 3 7.21 0.91
 1 -4 3 21.95 1.51
 -1 4 -3 17.56 1.28
 -1 -4 -3 19.67 1.44
 1 4 3 20.96 1.48
 -1 -4 -3 22.11 1.68
 1 4 3 19.77 1.69
 1 4 3 19.7 1.1
 1 4 3 20.78 1.45
 -1 4 -3 23.92 1.59
 -1 4 -3 19.85 1.46
 -1 -4 -3 23.55 1.61
 -1 4 -3 21.65 1.68
 2 -4 3 21.91 1.66
 2 -4 3 17.77 1.5
 -2 -4 -3 21.15 1.48
 2 4 3 19.71 1.46
 -2 -4 -3 18.13 1.59
 2 4 3 19.08 1.49
 2 4 3 21.89 1.73
 2 4 3 21.23 1.68
 -2 4 -3 19.53 1.59
 -2 4 -3 20.49 1.67
 -2 -4 -3 20.58 1.61
 -3 4 -3 13.33 1.42
 -3 -4 -3 15.54 1.46
 3 -4 3 17.06 1.52
 -3 4 -3 16.69 1.54
 -3 -4 -3 15.63 1.33
 3 -4 3 13.5 1.34
 3 4 3 12.86 1.28
 -3 -4 -3 15.49 1.46
 3 4 3 16.88 1.53
 -4 -4 -3 127.77 7.04
 4 -4 3 148.36 7.13
 4 -4 3 125.34 6.96
 -4 -4 -3 136.11 6.96
 4 4 3 123.74 6.95
 -4 4 -3 136.36 7.06
 -4 -4 -3 136.01 7.07
 -4 4 -3 122.1 6.98
 -4 4 -3 147.01 7.08
 5 -4 3 111.98 4.73
 -5 -4 -3 95.7 4.64
 5 -4 3 97.84 4.56
 -5 -4 -3 99.87 4.53
 5 4 3 95.69 4.57
 -5 -4 -3 102.56 4.68
 -5 4 -3 100.92 4.67
 5 4 3 76.89 4.1
 -5 4 -3 93.82 4.58
 -5 4 -3 108.78 4.67
 5 4 3 67.4 4.08
 6 4 3 25.42 1.61
 6 -4 3 35.29 2.27
 -6 -4 -3 30.66 2.2
 6 -4 3 32.68 2.17
 -6 -4 -3 32.7 2.11
 6 4 3 33.46 2.15
 -6 -4 -3 33.05 2.23
 -6 4 -3 31.21 2.21
 6 4 3 29.17 1.65
 6 4 3 29.49 2.2
 -6 4 -3 31.25 2.15
 -6 4 -3 34.06 2.22
 7 -4 3 35.81 2.23
 7 4 3 22.89 1.54
 -7 -4 -3 28.29 2.12
 7 -4 3 27.26 2.07
 -7 -4 -3 32.7 2.24
 -7 -4 -3 30.83 2.03
 7 4 3 30.18 2.21
 7 4 3 27.93 2.09
 7 4 3 24.99 1.59
 7 4 3 27.54 2.17
 -7 4 -3 32.56 2.15
 8 -4 3 9.15 1.39
 8 -4 3 9.52 1.47
 -8 -4 -3 8.97 1.34
 8 4 3 9.19 1.47
 8 4 3 6.79 1.34
 -8 -4 -3 10.67 1.49
 8 4 3 7.63 0.87
 9 -4 3 1.57 1.24
 9 -4 3 3.63 1.37
 9 4 3 2.54 1.26
 -9 -4 -3 2.1 1.33
 9 4 3 2.85 0.77
 10 -4 3 5.43 1.46
 10 4 3 6.23 1.39
 10 -4 3 5.72 1.47
 -10 -4 -3 7.58 1.57
 10 4 3 4.9 0.9
 11 -4 3 16.73 1.9
 -11 -4 -3 15.45 1.81
 11 4 3 16.77 1.9
 -11 -4 -3 19.22 2.02
 11 4 3 17.13 1.4
 11 -4 3 18.2 2.02
 12 -4 3 19.47 2.04
 12 -4 3 15.5 2.1
 12 4 3 18.67 2.02
 -12 -4 -3 15.98 1.93
 -12 -4 -3 16.88 2.04
 12 4 3 19.42 1.49
 13 -4 3 7.57 1.7
 13 -4 3 7.09 1.87
 13 4 3 7.5 1.72
 -13 -4 -3 6.81 1.61
 -13 -4 -3 5.44 1.74
 13 4 3 8.91 1.21
 14 -4 3 24.84 2.42
 14 4 3 24.09 2.41
 -14 -4 -3 23.07 2.31
 -14 -4 -3 23.65 2.41
 14 4 3 25.55 1.89
 15 4 3 3.74 1.19
 15 -4 3 6.81 1.9
 -15 -4 -3 3.1 1.7
 15 4 3 5.44 1.81
 -15 -4 -3 1.95 1.75
 16 4 3 13.81 1.6
 16 -4 3 12.84 2.15
 16 4 3 13.86 2.26
 -16 -4 -3 17.19 2.26
 17 4 3 5.72 1.38
 17 -4 3 4.62 2
 18 5 -3 9.15 1.99
 17 -5 -3 17.36 2.35
 17 5 -3 13.82 2.1
 16 -5 -3 19.5 2.3
 16 5 -3 17.39 2.15
 16 -5 -3 20.49 2.27
 16 5 -3 19.12 2.35
 15 -5 -3 9.94 1.87
 15 5 -3 6.41 1.72
 15 -5 -3 8.04 1.76
 15 5 -3 8.57 1.98
 14 -5 -3 8.9 1.81
 -14 -5 3 10.88 1.36
 14 5 -3 10.39 1.75
 14 -5 -3 10.44 1.76
 14 5 -3 14.09 2.02
 13 -5 -3 2.32 1.51
 -13 -5 3 2.51 1.09
 -13 5 3 1.85 1.03
 13 5 -3 3.19 1.19
 13 5 -3 3.38 1.42
 13 5 -3 3.08 1.61
 12 -5 -3 3.07 1.48
 -12 -5 3 4.32 1.12
 -12 5 3 3.65 1.07
 -12 5 3 3.44 0.83
 12 5 -3 3.04 1.39
 12 5 -3 4.39 1.6
 11 -5 -3 9.91 1.56
 -11 -5 3 7.64 1.2
 -11 5 3 7.65 1.19
 -11 5 3 6.66 0.94
 11 5 -3 6.1 1.48
 -11 5 3 7.82 0.97
 11 5 -3 9.54 1.66
 10 5 -3 28.47 1.96
 10 5 -3 28.58 1.97
 -10 5 3 23.25 1.4
 -10 5 3 26.66 1.45
 -10 -5 3 28.07 1.68
 10 -5 -3 25.41 1.89
 -10 5 3 26.13 1.68
 -9 5 3 95.53 5.34
 9 5 -3 106.92 5.7
 -9 5 3 101.57 5.36
 -9 5 3 108.01 5.62
 -9 -5 3 99.01 5.49
 9 -5 -3 100.98 5.62
 9 5 -3 107.98 5.69
 -9 5 3 106.03 5.5
 -8 5 3 63.34 3.61
 8 5 -3 72.49 4.01
 -8 5 3 61.13 3.61
 -8 5 3 69.95 3.87
 -8 -5 3 71.67 3.8
 8 -5 -3 67.96 3.88
 -8 5 3 68.52 3.78
 -7 -5 3 2.67 1.04
 7 -5 -3 3.04 1.12
 7 -5 -3 2.81 1.31
 -7 5 3 1.56 1.01
 7 5 -3 2.81 0.99
 7 5 -3 -0.41 1.2
 -7 5 3 1.38 0.8
 7 5 -3 2.12 0.61
 -7 5 3 2.94 1.12
 -7 5 3 3.14 0.77
 6 -5 -3 7.02 1.23
 -6 -5 3 8.74 1.2
 6 -5 -3 9.74 1.25
 -6 5 3 9.07 1.22
 6 5 -3 7.95 1.17
 6 -5 -3 10.29 1.47
 -6 5 3 8.96 0.94
 6 5 -3 9.63 1.4
 -6 5 3 8.03 1.18
 5 5 -3 36.78 2.36
 -5 5 3 38.88 2.4
 5 5 -3 45.78 2.61
 -5 5 3 38.13 2.31
 -5 5 3 35.07 2.19
 -5 -5 3 39.45 2.38
 5 -5 -3 36.8 2.42
 5 -5 -3 33.02 2.32
 5 -5 -3 38.11 2.6
 4 -5 -3 33.82 2.41
 -4 5 3 34.69 2.22
 -4 -5 3 30.53 1.93
 4 -5 -3 34.98 2.41
 4 5 -3 41.87 2.41
 -4 5 3 32.63 2.01
 -4 5 3 36.34 2.08
 -4 -5 3 35.42 2.21
 4 -5 -3 31.07 2.2
 4 -5 -3 29.6 2.08
 4 5 -3 33.44 2.18
 3 -5 -3 3.17 1.04
 -3 5 3 0.71 0.71
 3 -5 -3 1.2 0.79
 3 5 -3 0.64 0.97
 -3 5 3 1.48 0.97
 3 5 -3 0.92 1.13
 3 -5 -3 1.1 1.19
 3 -5 -3 0.22 1.23
 -3 5 3 0.56 1.15
 -3 -5 3 2.09 0.74
 -3 5 3 0.88 0.78
 2 -5 -3 27.51 1.81
 2 -5 -3 30.16 2.24
 -2 -5 3 29.07 1.85
 2 -5 -3 30.55 2.2
 -2 5 3 28.78 1.87
 -2 5 3 28.17 2.01
 -2 5 3 30.83 2.19
 -2 5 3 32.64 1.83
 2 5 -3 33.53 2.22
 -2 5 3 29.64 1.88
 2 -5 -3 27.98 2.06
 2 5 -3 33.08 2.07
 1 5 -3 8.32 1.17
 1 -5 -3 8.21 1.22
 1 -5 -3 6.66 0.8
 1 5 -3 6.59 1.23
 -1 5 3 7.2 0.97
 1 -5 -3 7.61 1.35
 1 5 -3 3.98 0.58
 -1 -5 3 8.39 1.01
 -1 5 3 8.07 1.34
 -1 5 3 9.9 0.86
 -1 5 3 7.4 0.99
 0 5 -3 7.18 1.2
 0 -5 -3 9.88 1.24
 0 5 3 9.75 1.12
 0 -5 -3 8.54 1.03
 0 5 -3 7.47 1.27
 0 5 3 8.1 1.03
 0 5 -3 4.55 0.74
 0 -5 -3 9.82 1.4
 0 5 -3 7.58 1.09
 0 -5 3 7.06 1.08
 0 5 3 8.58 1.37
 0 5 3 9.19 0.82
 -1 5 -3 11.83 1.33
 -1 -5 -3 7.49 1.26
 -1 5 -3 11.35 1.38
 -1 -5 -3 6.61 1.1
 -1 5 -3 10.2 1.17
 -1 5 -3 7.9 0.88
 1 5 3 6.83 1.06
 -1 -5 -3 5.3 1.35
 1 5 3 8.52 1.17
 1 -5 3 10.93 1.27
 1 5 3 6.98 1.37
 1 5 3 7.8 0.75
 2 -5 3 145.1 7.08
 2 -5 3 142.14 6.92
 -2 5 -3 116.79 6.7
 2 5 3 128.73 6.87
 -2 -5 -3 128.82 7.02
 2 5 3 125.92 6.86
 -2 -5 -3 122.93 6.84
 2 5 3 128.49 7.02
 2 5 3 132.64 6.6
 -2 5 -3 148.76 7
 -2 -5 -3 126.04 6.97
 -2 5 -3 137.31 6.89
 3 -5 3 395.75 17.78
 3 -5 3 363.83 17.61
 -3 5 -3 328.43 17.44
 -3 -5 -3 340.34 17.55
 -3 -5 -3 358.76 17.7
 3 5 3 335.67 17.56
 3 5 3 358.16 17.58
 3 5 3 324.42 17.29
 3 5 3 358.39 17.71
 -3 5 -3 377.65 17.66
 -3 5 -3 351.64 17.56
 -3 5 -3 371.85 17.69
 -3 -5 -3 348.26 17.68
 4 -5 3 442.84 19.4
 4 -5 3 413.45 19.24
 -4 5 -3 369.04 19.08
 -4 -5 -3 392.31 19.19
 -4 -5 -3 408.15 19.32
 4 5 3 392.93 19.21
 4 5 3 366.82 19.19
 4 5 3 339.04 18.88
 4 5 3 371.68 18.88
 -4 5 -3 425.18 19.29
 -4 5 -3 403.85 19.21
 -4 5 -3 426.32 19.31
 -4 -5 -3 388.37 19.29
 -5 -5 -3 30.37 2.12
 5 -5 3 23.8 2.08
 -5 -5 -3 29.97 2.12
 5 -5 3 26.01 2.01
 -5 5 -3 26.59 1.84
 -5 -5 -3 30.17 2.05
 5 5 3 27.16 1.98
 5 5 3 20.21 1.46
 5 5 3 27.9 2.14
 -5 5 -3 27.5 2.06
 -5 5 -3 24.58 1.98
 5 5 3 25.62 1.46
 -6 5 -3 2.04 1.3
 6 5 3 1.14 0.53
 -6 5 -3 1.05 1.21
 6 -5 3 2.66 1.33
 -6 -5 -3 0.77 1.23
 -6 5 -3 2.22 1.08
 -6 -5 -3 0.66 1.16
 6 5 3 2.01 1.11
 -6 -5 -3 2.01 1.24
 6 5 3 0.92 0.53
 6 -5 3 0.77 1.24
 6 5 3 3.16 1.32
 -7 5 -3 7.24 1.43
 7 5 3 7.14 0.73
 7 -5 3 7.19 1.46
 -7 -5 -3 6.38 1.43
 -7 5 -3 9.17 1.31
 7 -5 3 7.6 1.47
 7 5 3 7.81 1.37
 -7 -5 -3 5.49 1.44
 7 5 3 4.78 0.71
 7 5 3 6.8 1.42
 8 -5 3 -0.11 1.37
 8 5 3 1.08 0.64
 -8 5 -3 3.03 1.25
 8 -5 3 0.92 1.35
 8 5 3 2.41 1.28
 -8 -5 -3 0.78 1.31
 8 5 3 1.27 0.65
 9 -5 3 7.48 1.58
 9 5 3 6.25 0.84
 -9 5 -3 9.7 1.48
 9 -5 3 8.25 1.62
 9 5 3 7.79 1.44
 -9 -5 -3 7.92 1.56
 9 5 3 6.16 0.88
 10 -5 3 5.47 1.55
 -10 5 -3 3.6 1.46
 10 -5 3 4.88 1.55
 10 5 3 4.87 1.46
 -10 -5 -3 4.19 1.52
 10 5 3 4.1 0.86
 11 -5 3 7.37 1.66
 -11 -5 -3 6.07 1.64
 11 -5 3 8.55 1.78
 11 5 3 6.37 1.59
 -11 -5 -3 9.79 1.73
 11 5 3 6.82 1.02
 12 -5 3 5.08 1.65
 -12 -5 -3 4.73 1.63
 12 -5 3 4.53 1.74
 12 5 3 6.53 1.64
 -12 -5 -3 5.96 1.66
 12 5 3 5.08 1.01
 13 -5 3 26.51 2.42
 13 -5 3 21.51 2.42
 -13 -5 -3 21.33 2.3
 13 5 3 24.49 2.38
 -13 -5 -3 24.21 2.39
 13 5 3 21.71 1.7
 14 -5 3 14.43 2.1
 14 5 3 13.63 2.11
 -14 -5 -3 13.71 2.07
 14 5 3 9.05 1.24
 15 5 3 40 3.21
 -15 -5 -3 36.7 3.12
 15 -5 3 40.36 3.16
 16 -6 -3 3.01 1.9
 16 6 -3 4.43 1.83
 15 -6 -3 1.7 1.78
 15 6 -3 4.82 1.78
 14 -6 -3 2.24 1.71
 14 6 -3 4.73 1.72
 14 6 -3 1.27 1.8
 -13 -6 3 2.33 1.2
 13 -6 -3 -0.65 1.62
 13 6 -3 1.93 1.53
 13 6 -3 0.41 1.69
 -12 -6 3 6.83 1.35
 12 -6 -3 5.11 1.6
 -12 6 3 5.5 1.26
 -12 6 3 4.59 0.97
 12 6 -3 5.46 1.62
 12 6 -3 5.89 1.76
 -11 -6 3 7.93 1.33
 11 -6 -3 8.52 1.6
 -11 6 3 5.3 1.29
 -11 6 3 4.55 0.97
 11 6 -3 4.74 1.62
 11 6 -3 5.31 1.71
 10 -6 -3 22.01 2.02
 -10 6 3 18.17 1.75
 -10 6 3 19.98 1.53
 10 6 -3 18.1 2.02
 -10 -6 3 20.86 1.81
 -9 6 3 47.42 2.79
 9 6 -3 48.75 3.22
 -9 6 3 43.87 2.77
 -9 -6 3 53.79 3.05
 9 -6 -3 44.59 3.11
 -9 6 3 49.86 2.99
 -8 6 3 59.46 3.42
 8 -6 -3 61.07 3.78
 -8 6 3 60.33 3.24
 8 6 -3 61.8 3.66
 -8 6 3 56.26 3.24
 -8 6 3 64.16 3.46
 8 6 -3 47.84 3.07
 -8 -6 3 57.77 3.45
 8 -6 -3 59.89 3.5
 -7 6 3 68.94 3.76
 7 6 -3 62.09 3.71
 7 -6 -3 71.27 4.05
 -7 6 3 62.16 3.55
 7 6 -3 71.92 3.97
 -7 6 3 64.72 3.57
 7 6 -3 54.29 3.42
 -7 6 3 65.8 3.7
 -7 -6 3 67.49 3.78
 7 -6 -3 67.25 3.99
 7 -6 -3 65.15 3.77
 6 -6 -3 17.3 1.73
 -6 -6 3 18.65 1.71
 6 6 -3 18.31 1.66
 6 -6 -3 17.05 1.64
 6 -6 -3 17.29 1.9
 -6 6 3 17.43 1.66
 -6 6 3 16.03 1.41
 6 6 -3 20.05 1.88
 6 -6 -3 20.33 1.97
 -6 6 3 18.89 1.57
 5 -6 -3 -0.21 1.19
 5 6 -3 0.64 1.09
 5 -6 -3 -0.2 1.01
 -5 6 3 -0.54 1.12
 5 -6 -3 1.07 1.42
 5 6 -3 0.72 1.26
 -5 6 3 1.14 0.86
 5 -6 -3 2.41 1.37
 -5 6 3 1.67 1.01
 -5 -6 3 2.39 1.16
 4 -6 -3 12.57 1.54
 4 -6 -3 12.88 1.35
 4 6 -3 15.14 1.51
 -4 6 3 13.45 1.28
 -4 6 3 15.01 1.53
 4 6 -3 14.6 1.67
 4 -6 -3 16.66 1.74
 4 -6 -3 14.42 1.79
 -4 6 3 12.89 1.32
 -4 -6 3 14.27 1.52
 3 -6 -3 18.52 1.46
 3 -6 -3 17.73 1.69
 3 6 -3 20.82 1.87
 -3 6 3 16.98 1.45
 -3 6 3 16.15 1.64
 3 -6 -3 20.38 1.87
 3 -6 -3 15.91 1.89
 -3 6 3 14.12 1.77
 -3 6 3 18.25 1.43
 3 6 -3 20.7 1.68
 2 -6 -3 13.11 1.53
 2 -6 -3 10.87 1.16
 2 6 -3 12.92 1.5
 2 -6 -3 12.01 1.63
 -2 6 3 12.83 1.47
 2 6 -3 12.92 1.63
 -2 6 3 11.26 1.25
 -2 6 3 13.26 1.29
 2 -6 -3 14.19 1.74
 -2 6 3 12.87 1.62
 -2 6 3 14.52 1.19
 -2 -6 3 13.69 1.25
 1 -6 -3 6.37 1.37
 1 6 -3 10.7 1.39
 1 6 -3 7.98 1.46
 -1 6 3 7.2 1.1
 1 -6 -3 8.59 1.49
 1 6 -3 5.32 0.67
 -1 6 3 7.16 1.45
 -1 -6 3 8.44 1.15
 -1 6 3 6.44 1.13
 -1 6 3 7.85 0.94
 0 6 3 20.56 1.69
 0 -6 -3 18.16 1.85
 0 -6 3 24.77 1.73
 0 6 -3 25.45 2.01
 0 -6 -3 22.37 1.99
 0 6 3 17.86 1.62
 0 6 -3 18.61 1.34
 0 6 3 21.92 1.96
 0 6 3 21.69 1.41
 0 6 -3 22.77 1.84
 -1 6 -3 32.34 2.26
 1 6 3 35.18 2.29
 1 -6 3 31.98 2.25
 -1 -6 -3 31.89 2.2
 -1 6 -3 35.01 2.48
 -1 -6 -3 33.52 2.46
 1 6 3 33.97 2.22
 1 6 3 35.78 2.48
 1 6 3 35.64 1.95
 -1 6 -3 28.22 1.95
 -1 6 -3 36.79 2.4
 -1 -6 -3 32.33 2.41
 2 6 3 7.06 0.85
 -2 6 -3 9.22 1.45
 -2 -6 -3 9.77 1.47
 -2 6 -3 7.27 1.49
 -2 -6 -3 7.7 1.24
 2 6 3 7.95 1.23
 -2 6 -3 4.24 0.97
 -2 -6 -3 9.02 1.51
 -2 6 -3 5.2 1.31
 2 -6 3 6.54 1.3
 2 6 3 8.53 1.31
 2 6 3 10.26 1.52
 3 6 3 7.63 0.87
 -3 6 -3 12.27 1.55
 3 6 3 8.16 1.39
 -3 -6 -3 9.88 1.56
 -3 6 -3 11.83 1.65
 -3 6 -3 8.67 1.14
 -3 -6 -3 10.16 1.38
 3 6 3 10.25 1.32
 -3 6 -3 11.79 1.46
 -3 -6 -3 13.61 1.59
 3 -6 3 9.93 1.51
 3 6 3 9.05 1.51
 4 -6 3 51.32 3.08
 -4 -6 -3 50.44 3.02
 -4 6 -3 45.93 2.8
 -4 -6 -3 51.98 3.16
 4 6 3 47.64 2.99
 4 6 3 51.44 3.03
 4 6 3 41.31 2.55
 4 6 3 46.37 2.56
 -4 6 -3 56.76 3.16
 -4 -6 -3 49.5 3.13
 -4 6 -3 48.16 3.04
 -5 6 -3 48.22 2.9
 5 -6 3 56.28 3.21
 -5 -6 -3 57.57 3.24
 5 6 3 48.59 3.07
 5 6 3 47.12 3.09
 5 6 3 42.73 2.6
 5 6 3 47.21 2.6
 -5 -6 -3 51.23 3.24
 -5 6 -3 56.89 3.17
 6 -6 3 26.19 2.12
 -6 -6 -3 19.98 2.01
 -6 -6 -3 21.55 1.97
 6 6 3 19.55 1.87
 -6 6 -3 20.96 1.7
 6 -6 3 19.38 1.97
 6 6 3 16.08 1.25
 6 6 3 18.8 1.25
 -6 6 -3 22.86 1.91
 7 6 3 5.48 0.71
 7 -6 3 3.69 1.53
 -7 -6 -3 5.22 1.51
 -7 6 -3 5.51 1.25
 7 6 3 3.38 1.34
 7 -6 3 7.03 1.58
 -7 -6 -3 5.01 1.49
 7 6 3 3.94 0.72
 8 6 3 9.06 0.93
 8 -6 3 11.2 1.78
 -8 6 -3 12.55 1.54
 8 -6 3 12.09 1.8
 8 6 3 14.84 1.73
 -8 -6 -3 10.6 1.75
 8 6 3 9.9 0.95
 9 -6 3 4.06 1.59
 9 -6 3 3.91 1.64
 -9 6 -3 5.7 1.42
 9 6 3 2.45 1.44
 -9 -6 -3 2.78 1.56
 9 6 3 4.83 0.77
 10 -6 3 12.61 1.98
 10 -6 3 13.54 1.92
 10 6 3 9.65 1.76
 -10 -6 -3 10.21 1.78
 10 6 3 9.07 1
 11 -6 3 16.79 2.12
 -11 -6 -3 12.33 1.94
 11 -6 3 15.18 2.06
 11 6 3 13.29 1.93
 -11 -6 -3 15.74 1.99
 11 6 3 12.11 1.19
 12 -6 3 8.07 1.92
 12 -6 3 9.23 1.97
 12 6 3 8.41 1.85
 -12 -6 -3 9.19 1.88
 13 -6 3 12.6 2.14
 13 6 3 12.87 2.09
 -13 -6 -3 15.7 2.1
 14 -6 3 6.56 2.01
 14 6 3 7.59 2.03
 14 -7 -3 -0.58 1.79
 13 -7 -3 0.91 1.69
 13 7 -3 -0.47 1.74
 -12 -7 3 9.47 1.64
 12 -7 -3 8.17 1.82
 12 7 -3 9.7 1.92
 12 7 -3 7.9 1.96
 -11 -7 3 5.39 1.5
 11 -7 -3 3.16 1.63
 11 7 -3 3.2 1.7
 -10 -7 3 17.2 1.9
 10 -7 -3 18.07 2.01
 -10 7 3 16.28 1.47
 10 7 -3 18.48 2.12
 9 -7 -3 43.14 3.07
 -9 7 3 34.99 2.39
 9 7 -3 37.71 2.92
 -9 -7 3 38.69 2.74
 9 -7 -3 38.84 2.75
 8 -7 -3 18.3 1.96
 -8 7 3 19.76 1.65
 8 -7 -3 21.79 2.3
 8 7 -3 22.81 2.24
 -8 -7 3 23.5 2.04
 -7 -7 3 1.52 1.35
 7 -7 -3 4.42 1.7
 7 -7 -3 3.32 1.33
 7 -7 -3 4.2 1.67
 7 7 -3 2.46 1.56
 -7 7 3 2.77 1.02
 7 7 -3 2.53 0.97
 -7 7 3 1.83 1.19
 6 -7 -3 3.35 1.3
 6 -7 -3 2.56 1.65
 6 -7 -3 3.99 1.66
 -6 7 3 1.17 1.01
 6 7 -3 2.95 1.51
 -6 7 3 2.02 1.16
 6 -7 -3 0.76 1.37
 -6 -7 3 1.68 1.34
 5 -7 -3 7.04 1.54
 5 -7 -3 5.63 1.3
 5 -7 -3 6.12 1.68
 5 7 -3 8.57 1.7
 -5 7 3 7.11 1.15
 5 -7 -3 7.31 1.73
 -5 7 3 6.86 1.22
 -5 -7 3 4.44 1.43
 4 -7 -3 8.11 1.64
 4 -7 -3 8.02 1.55
 4 -7 -3 10.59 1.32
 4 -7 -3 8.79 1.76
 4 7 -3 10.84 1.72
 -4 7 3 8.46 1.25
 -4 7 3 8.68 1.23
 3 -7 -3 1.27 1.32
 3 -7 -3 0.93 1.01
 3 7 -3 3.31 1.48
 -3 7 3 1.18 1.03
 3 -7 -3 3.38 1.53
 3 -7 -3 1.89 1.52
 -3 7 3 0.7 0.97
 2 -7 -3 3.44 1.37
 2 7 -3 4.17 1.52
 2 -7 -3 1.48 0.94
 -2 7 3 1.06 1.09
 2 -7 -3 0.77 1.43
 -2 7 3 1.6 1.11
 -2 7 3 2.17 0.92
 1 -7 -3 16.03 1.84
 -1 -7 3 20.77 1.62
 1 7 -3 22.74 2.04
 1 7 -3 13.02 1.09
 -1 7 3 14.5 1.55
 1 -7 -3 17.32 1.95
 -1 7 3 16.77 1.29
 -1 7 3 14.23 1.57
 0 7 3 29.79 2.06
 0 -7 3 30.53 2.07
 0 7 -3 33.9 2.46
 0 -7 -3 28.69 2.31
 0 7 3 27.87 2.02
 0 7 -3 20.45 1.6
 0 7 3 25.06 1.67
 0 -7 -3 24.83 2.22
 -1 -7 -3 14.11 1.81
 1 7 3 16 1.66
 -1 7 -3 13.97 1.87
 1 7 3 14.29 1.55
 -1 -7 -3 17.35 1.92
 -1 7 -3 11.32 1.19
 1 -7 3 12.5 1.66
 1 7 3 13.85 1.15
 -1 -7 -3 14.42 1.97
 2 7 3 31 2.25
 2 -7 3 29.28 2.29
 -2 -7 -3 30.43 2.39
 -2 7 -3 27.54 1.88
 2 7 3 27.24 2.17
 2 7 3 25.67 1.76
 -2 -7 -3 27.97 2.38
 -3 7 -3 101.56 5.35
 3 -7 3 96.27 5.33
 3 7 3 102.84 5.33
 -3 7 -3 82.76 5.03
 -3 -7 -3 114.29 5.51
 3 7 3 86.92 4.92
 3 7 3 95.62 5.27
 -3 -7 -3 98.38 5.44
 4 -7 3 145.56 7.49
 -4 7 -3 120.75 7.2
 -4 -7 -3 159.82 7.61
 4 7 3 134.66 7.43
 -4 -7 -3 147.03 7.6
 -5 -7 -3 13.05 1.9
 -5 7 -3 11.93 1.5
 5 7 3 17.39 1.79
 -5 -7 -3 19.12 1.99
 5 -7 3 18.52 1.94
 5 7 3 13.2 1.13
 -6 7 -3 10.54 1.43
 -6 -7 -3 10.5 1.85
 6 7 3 10.68 1.67
 6 -7 3 13.09 1.9
 -6 -7 -3 14.47 1.84
 6 7 3 8.98 0.94
 -7 -7 -3 2.09 1.62
 -7 7 -3 1.69 1.27
 7 7 3 1.61 1.45
 7 -7 3 1.5 1.64
 -7 -7 -3 2.94 1.54
 7 7 3 1.11 0.65
 8 -7 3 3.82 1.74
 8 7 3 0.23 1.47
 -8 -7 -3 1.6 1.53
 9 -7 3 2.98 1.74
 9 7 3 -1.24 1.55
 -9 -7 -3 0.18 1.52
 10 -7 3 8.44 1.93
 10 7 3 7.4 1.79
 -10 -7 -3 8.43 1.81
 11 -7 3 4.7 1.97
 11 7 3 3.32 1.74
 -11 -7 -3 6.85 1.83
 12 7 3 4.38 1.91
 13 -8 -3 6.04 1.95
 12 -8 -3 3.25 1.81
 -11 -8 3 4.51 1.67
 11 -8 -3 3.38 1.69
 -10 -8 3 25.64 2.39
 10 -8 -3 22.95 2.32
 9 8 -3 40.18 3.18
 -9 -8 3 42.24 3.07
 9 -8 -3 42.17 3.01
 8 -8 -3 10.95 1.84
 -8 8 3 12.58 1.46
 8 8 -3 11.68 2
 -8 -8 3 11.8 1.83
 7 -8 -3 25.61 2.32
 -7 8 3 28.27 2.06
 7 8 -3 30.15 2.6
 -7 -8 3 24.95 2.36
 6 -8 -3 4.46 1.43
 -6 8 3 3.76 1.17
 6 8 -3 1.71 1.67
 6 -8 -3 6.3 1.85
 -6 -8 3 4.42 1.6
 6 -8 -3 1.68 1.53
 5 -8 -3 4.5 1.65
 5 -8 -3 2.76 1.33
 5 -8 -3 3.84 1.75
 5 8 -3 4.1 1.75
 -5 8 3 2.51 1.17
 4 -8 -3 24.71 2.34
 4 -8 -3 23.81 1.97
 4 -8 -3 22.68 2.42
 4 8 -3 29.28 2.53
 -4 8 3 26.21 2.02
 4 -8 -3 25.31 2.45
 3 -8 -3 17.83 2.06
 3 -8 -3 14.28 1.56
 3 8 -3 21.44 2.23
 3 -8 -3 20.61 2.14
 -3 8 3 17.35 1.72
 2 8 -3 39.52 2.87
 -2 8 3 31.53 2.42
 2 -8 -3 36.39 2.74
 2 -8 -3 31.2 2.64
 -2 8 3 33.92 2.42
 1 -8 -3 8.69 1.73
 1 8 -3 8.54 1.9
 -1 8 3 6.03 1.43
 1 -8 -3 7.23 1.78
 -1 -8 3 10.73 1.53
 0 -8 -3 22.74 2.32
 0 -8 3 28.02 2.14
 0 8 3 20.7 2.04
 0 8 -3 26.56 2.48
 0 -8 -3 23.1 2.33
 0 -8 -3 25.36 2.46
 -1 -8 -3 32.05 2.7
 -1 -8 -3 33.76 2.59
 1 8 3 29.8 2.32
 1 -8 3 25.32 2.31
 -1 -8 -3 27.35 2.55
 -2 -8 -3 4.62 1.66
 -2 -8 -3 6.44 1.77
 2 8 3 4.89 1.47
 -2 -8 -3 7.05 1.91
 2 -8 3 1.84 1.56
 -3 -8 -3 10.02 1.85
 3 8 3 7.9 1.59
 -3 -8 -3 7.45 1.79
 3 -8 3 8.16 1.76
 -3 -8 -3 8.79 2.01
 -4 -8 -3 8.82 1.84
 4 8 3 4.28 1.52
 -4 -8 -3 4.01 1.7
 4 -8 3 5.44 1.79
 5 -8 3 24.29 2.36
 -5 8 -3 21.52 2.39
 5 8 3 21.31 2.15
 -5 -8 -3 19.01 2.24
 5 -8 3 22.93 2.35
 6 -8 3 10.36 1.99
 -6 8 -3 7.11 1.93
 6 8 3 8.62 1.73
 -6 -8 -3 9.58 1.86
 6 -8 3 9.91 2
 7 -8 3 6.14 1.92
 -7 8 -3 3.62 1.86
 7 8 3 4.22 1.68
 7 -8 3 5.04 1.91
 -7 -8 -3 3.2 1.72
 8 8 3 15.43 2.13
 -8 -8 -3 20.23 2.23
 9 8 3 11.37 2.02
 -9 -8 -3 11.51 2.01
 -5 9 3 -1.35 1.27
 -4 9 3 0.69 1.27
 -3 9 3 0.94 1.34
 -2 -9 3 30.66 2.3
 -2 9 3 24.97 2.27
 -1 9 3 17.76 1.93
 -1 -9 3 16.56 1.92
 0 9 3 18.01 2.02
 0 -9 3 18.79 2.03
 1 9 3 13.28 1.86
 1 -9 3 11.52 1.92
 2 9 3 1.82 1.58
 2 -9 3 2.35 1.77
 3 9 3 3.82 1.63
 3 -9 3 2.77 1.84
 4 9 3 6.74 1.74
 5 9 3 16.98 2.14
 6 9 3 13.1 2.04
 -2 10 3 12.01 1.9
 -1 10 3 13.15 1.96
 0 10 3 9.62 1.89
 1 10 3 7.85 1.87
 18 0 -4 3.02 1.86
 17 0 -4 9.98 1.46
 17 0 -4 13.41 2.06
 -16 0 4 6.01 1.44
 16 0 -4 6.82 1.25
 16 0 -4 6.96 1.73
 -15 0 4 5.53 1.37
 15 0 -4 6.09 1.16
 15 0 -4 5.79 1.64
 -14 0 4 1.44 0.78
 -14 0 4 1.35 1.2
 14 0 -4 1.37 0.97
 14 0 -4 2.75 1.45
 -13 0 4 2.32 0.76
 -13 0 4 1.49 1.15
 13 0 -4 2.04 0.9
 13 0 -4 1.54 1.35
 -12 0 4 15.99 1.18
 -12 0 4 17.78 1.56
 12 0 -4 15.43 1.27
 12 0 -4 17.05 1.76
 11 0 -4 25.75 1.68
 -11 0 4 28.93 1.69
 -11 0 4 36.28 2.08
 11 0 -4 29.64 1.79
 11 0 -4 31.54 2.29
 10 0 -4 47.35 2.73
 -10 0 4 62.78 3.06
 10 0 -4 48.96 2.76
 10 0 -4 57.1 3.24
 9 0 -4 22.06 1.37
 -9 0 4 24.46 1.7
 9 0 -4 21.91 1.38
 9 0 -4 25.18 1.93
 8 0 -4 990.25 49.1
 -8 0 4 1074.34 49.11
 8 0 -4 943.45 48.91
 -8 0 4 988.84 48.92
 8 0 -4 1008.54 49.24
 7 0 -4 195.25 9.8
 -7 0 4 209.85 9.81
 7 0 -4 185.37 9.58
 -7 0 4 188.96 9.63
 7 0 -4 201.03 9.93
 6 0 -4 12.56 1.13
 6 0 -4 10.84 0.77
 -6 0 4 13.23 1.12
 -6 0 4 11.8 0.87
 6 0 -4 13.14 1.25
 6 0 -4 13.29 0.9
 5 0 -4 12.97 1.15
 5 0 -4 15.16 0.79
 -5 0 4 15.91 1.13
 5 0 -4 8.85 0.8
 5 0 -4 15.08 1.24
 -5 0 4 13.57 0.93
 5 0 -4 11.83 0.8
 4 0 -4 12.7 0.78
 4 0 -4 15.87 1.16
 4 0 -4 14.32 0.82
 -4 0 4 18.95 1.16
 4 0 -4 14.82 1.19
 3 0 -4 26.82 1.5
 3 0 -4 29.21 1.76
 3 0 -4 26 1.52
 -3 0 4 28.54 1.76
 2 0 -4 56.89 3.3
 2 0 -4 60.85 3.15
 -2 0 4 62.25 3.32
 1 0 -4 97.37 5.21
 1 0 -4 99.49 5.27
 1 0 -4 102.52 5.15
 0 0 -4 470.23 22.46
 0 0 -4 426.07 22.52
 0 0 -4 459.34 22.45
 0 0 -4 438.02 22.51
 0 0 -4 442.3 22.54
 -1 0 -4 61.75 3.31
 -1 0 -4 59.3 3.2
 -1 0 -4 63.41 3.37
 -1 0 -4 61.02 3.3
 -1 0 -4 52.67 3.18
 -2 0 -4 70.07 3.65
 -2 0 -4 63.42 3.51
 -2 0 -4 65.61 3.64
 -2 0 -4 66.67 3.64
 -2 0 -4 63.24 3.47
 -3 0 -4 22.66 1.65
 -3 0 -4 23.7 1.51
 3 0 4 19.18 1.57
 -3 0 -4 20.36 1.65
 -3 0 -4 23.66 1.68
 -3 0 -4 23.12 1.44
 4 0 4 126.74 6.32
 -4 0 -4 118.28 6.52
 -4 0 -4 124.47 6.43
 4 0 4 120.46 6.48
 -4 0 -4 122.55 6.53
 -4 0 -4 126.89 6.55
 -4 0 -4 119.62 6.32
 -5 0 -4 160.95 8.86
 5 0 4 174.69 8.65
 -5 0 -4 166.66 8.76
 5 0 4 162.9 8.81
 -5 0 -4 176.87 8.89
 -5 0 -4 171.56 8.65
 -6 0 -4 6.92 1.25
 -6 0 -4 4.94 0.82
 6 0 4 5.67 0.89
 -6 0 -4 5.68 1.27
 -6 0 -4 4.32 1.16
 -6 0 -4 6.8 1.1
 6 0 4 4.34 1.08
 -7 0 -4 64.99 3.6
 -7 0 -4 56.84 3.58
 -7 0 -4 57.58 3.46
 7 0 4 60.61 3.54
 -7 0 -4 59.12 3.29
 -7 0 -4 63.45 3.62
 7 0 4 58.31 3.29
 -8 0 -4 0.63 1.19
 8 0 4 2.02 0.87
 -8 0 -4 2.71 1.29
 -8 0 -4 1.51 1.22
 -8 0 -4 0.11 1.06
 8 0 4 2.42 1.17
 -8 0 -4 3.76 0.91
 -9 0 -4 3.6 1.37
 9 0 4 3.69 1.02
 -9 0 -4 3.51 1.3
 -9 0 -4 4.76 1.2
 -9 0 -4 3.2 1.38
 9 0 4 3.6 1.23
 -9 0 -4 3.77 1
 -10 0 -4 0.97 1.34
 10 0 4 0.07 0.98
 -10 0 -4 1.29 1.38
 -10 0 -4 0.55 1.32
 10 0 4 1.68 1.26
 -10 0 -4 2.43 1
 11 0 4 3.24 1.15
 -11 0 -4 2.07 1.38
 11 0 4 2.18 1.34
 -11 0 -4 1.82 1.06
 12 0 4 78.35 4.77
 -12 0 -4 77.38 4.46
 12 0 4 85.62 4.6
 13 0 4 22.61 2.2
 -13 0 -4 22.43 1.9
 13 0 4 22.54 2
 -14 0 -4 5.35 1.75
 14 0 4 2.59 1.45
 14 0 4 2.56 1.62
 -15 0 -4 10.56 1.91
 15 0 4 10.98 1.75
 -15 0 -4 6.46 1.87
 15 0 4 7.68 1.84
 16 0 4 9.48 1.86
 16 0 4 10.67 2.05
 17 0 4 9.02 1.94
 17 0 4 13.02 2.25
 18 0 4 6.98 1.98
 19 0 4 0.59 1.92
 20 0 4 13.99 2.36
 18 1 -4 -0.21 1.76
 18 -1 -4 1.45 1.87
 17 1 -4 1.67 1.32
 17 1 -4 -0.2 1.65
 17 -1 -4 2.96 1.74
 -16 -1 4 2.09 1.22
 16 1 -4 3.87 1.28
 16 -1 -4 3.38 1.07
 16 1 -4 4.85 1.71
 16 -1 -4 6.64 1.75
 15 -1 -4 5.09 1.12
 -15 -1 4 3.98 1.19
 15 1 -4 4.88 1.22
 15 -1 -4 4.63 1.01
 15 1 -4 6.05 1.7
 15 -1 -4 6.46 1.7
 -14 1 4 1.92 0.67
 14 -1 -4 1.13 0.98
 -14 -1 4 1.39 1.08
 -14 1 4 3.35 1.32
 14 1 -4 2.88 1.13
 -14 -1 4 3.63 0.95
 14 -1 -4 2.91 0.85
 14 1 -4 0.12 1.41
 14 -1 -4 6.16 1.54
 13 -1 -4 16.74 1.43
 -13 -1 4 18.24 1.39
 -13 1 4 16.18 1.17
 -13 -1 4 18.72 1.52
 -13 1 4 20.31 1.75
 13 1 -4 15.88 1.5
 13 -1 -4 16.6 1.25
 13 1 -4 17.23 1.87
 13 -1 -4 17.87 1.88
 -12 1 4 3.06 0.57
 -12 -1 4 3.99 0.87
 12 1 -4 3.43 0.99
 -12 1 4 4.55 1.25
 -12 -1 4 4.39 0.99
 12 -1 -4 3.47 0.97
 12 1 -4 4.62 1.38
 12 -1 -4 4.7 1.35
 -11 1 4 2.15 0.44
 -11 -1 4 1.52 0.75
 11 1 -4 1.52 0.84
 -11 1 4 0.79 1.13
 -11 -1 4 3.27 0.88
 11 -1 -4 2.52 0.86
 11 1 -4 4.21 1.34
 11 -1 -4 2.02 1.22
 10 1 -4 3.65 0.82
 -10 1 4 1.32 1.09
 -10 -1 4 3.59 0.83
 10 1 -4 2.82 1.25
 10 -1 -4 2.06 1.12
 9 -1 -4 5.4 1.14
 -9 1 4 5.84 1.11
 -9 -1 4 4.67 0.83
 9 1 -4 4.12 0.8
 9 1 -4 5.42 1.28
 9 -1 -4 5.23 1.19
 -8 -1 4 70.53 3.72
 8 -1 -4 71.02 3.9
 8 1 -4 71.11 3.69
 8 1 -4 64.86 3.68
 -8 1 4 78.65 3.92
 8 1 -4 65.6 3.98
 8 -1 -4 66.76 3.92
 7 1 -4 10.1 0.94
 7 -1 -4 12.7 1.21
 7 1 -4 9.16 0.89
 -7 1 4 13.17 1.22
 -7 -1 4 9.12 0.94
 7 1 -4 9.96 1.28
 7 -1 -4 10.74 0.98
 7 -1 -4 10.18 1.2
 6 1 -4 3.75 0.73
 6 1 -4 2.66 0.61
 6 -1 -4 5.17 0.98
 6 -1 -4 2.54 0.75
 -6 1 4 2.47 0.9
 -6 -1 4 3.52 0.68
 6 1 -4 2.32 0.96
 6 -1 -4 3.35 0.91
 5 -1 -4 1.09 0.34
 5 1 -4 1.58 0.39
 5 1 -4 3.23 0.56
 5 1 -4 1.13 0.37
 5 1 -4 2.48 0.64
 5 -1 -4 2.12 0.85
 -5 1 4 3.19 0.88
 5 -1 -4 0.68 0.69
 -5 -1 4 1.92 0.65
 -5 1 4 2.13 0.68
 5 -1 -4 1.66 0.77
 4 -1 -4 5.32 0.57
 4 -1 -4 6.27 1
 4 1 -4 5.1 0.59
 4 1 -4 4.86 0.66
 4 1 -4 5.63 0.59
 4 1 -4 5.71 0.73
 -4 1 4 6.54 0.96
 -4 -1 4 5.5 0.76
 4 1 -4 7.04 0.53
 4 -1 -4 5.56 0.85
 -4 1 4 6.49 0.81
 3 -1 -4 1.32 0.49
 3 1 -4 0.69 0.53
 3 1 -4 -0.15 0.51
 3 1 -4 0.99 0.56
 3 -1 -4 -0.12 0.82
 3 1 -4 0.3 0.55
 -3 1 4 1.68 0.84
 3 -1 -4 1.31 0.66
 -3 1 4 0.63 0.68
 3 1 -4 1.03 0.48
 2 1 -4 0.73 0.62
 2 1 -4 0.13 0.61
 2 -1 -4 -0.69 0.37
 2 -1 -4 0.68 0.35
 2 1 -4 0.13 0.63
 2 -1 -4 0.27 0.76
 2 1 -4 -0.42 0.52
 2 1 -4 0.92 0.66
 -2 1 4 0.88 0.84
 2 -1 -4 0.16 0.58
 -2 1 4 0.72 0.72
 -1 1 4 2.19 0.79
 1 1 -4 1.72 0.67
 1 -1 -4 1.19 0.55
 1 1 -4 1.3 0.67
 1 -1 -4 1.7 0.45
 1 1 -4 1.36 0.7
 1 -1 -4 1.13 0.76
 1 1 -4 2.38 0.71
 1 1 -4 0.7 0.55
 -1 1 4 1.57 0.85
 1 -1 -4 -0.33 0.54
 1 1 -4 1.28 0.62
 0 -1 -4 27.7 1.56
 0 1 -4 26.57 1.71
 0 1 -4 30 1.71
 0 -1 -4 25.64 1.57
 0 -1 -4 28.83 1.84
 0 1 -4 24.48 1.73
 0 1 -4 25.95 1.67
 0 1 -4 28.5 1.72
 0 1 4 26.52 1.62
 0 -1 -4 30.68 1.57
 0 1 -4 25.66 1.68
 0 1 4 26.92 1.81
 -1 -1 -4 3.22 0.54
 -1 1 -4 3.7 0.71
 -1 1 -4 2.76 0.7
 -1 -1 -4 2.84 0.59
 -1 1 -4 4.15 0.73
 -1 1 -4 1.53 0.71
 1 1 4 3.1 0.7
 -1 -1 -4 4.88 0.93
 -1 1 -4 2.11 0.66
 -1 1 -4 3.66 0.73
 -2 1 -4 2.03 0.79
 -2 -1 -4 3.22 0.53
 -2 1 -4 3.32 0.72
 -2 1 -4 2.5 0.77
 -2 -1 -4 3.75 0.69
 -2 1 -4 2.3 0.73
 -2 1 -4 2.01 0.76
 2 1 4 3.09 0.77
 -2 -1 -4 3.71 0.96
 -2 1 -4 3.27 0.76
 -3 1 -4 9.55 1.13
 -3 1 -4 7.19 0.9
 3 -1 4 9.15 0.96
 -3 1 -4 9.47 1.07
 -3 -1 -4 9.43 0.96
 -3 1 -4 6.17 1
 -3 1 -4 8.07 1.06
 3 1 4 9.21 1
 -3 -1 -4 10.74 1.18
 -3 -1 -4 7.99 0.72
 -3 -1 -4 9.7 1.19
 4 -1 4 57.66 3.01
 -4 1 -4 56.45 3.09
 -4 -1 -4 48.97 2.98
 -4 1 -4 53.2 3.13
 -4 1 -4 51.06 3.04
 4 1 4 49.47 3.01
 -4 -1 -4 55.35 3.17
 -4 -1 -4 52.79 3.17
 -4 -1 -4 52.53 2.77
 -4 1 -4 52.71 2.96
 5 -1 4 131.94 6.63
 5 1 4 116.39 6.42
 -5 1 -4 131.59 6.71
 -5 -1 -4 124.61 6.63
 -5 1 -4 118.6 6.75
 -5 1 -4 121.42 6.67
 5 1 4 115.54 6.65
 -5 -1 -4 138.86 6.82
 -5 -1 -4 137.92 6.82
 -5 -1 -4 136.46 6.44
 -5 1 -4 128.71 6.6
 -6 1 -4 3.63 0.88
 6 1 4 2.29 0.63
 6 -1 4 1.92 0.89
 -6 1 -4 3.9 1.13
 -6 -1 -4 1.92 0.97
 -6 1 -4 2.97 1.06
 -6 1 -4 3.42 1.08
 6 1 4 2.04 1
 6 -1 4 2.81 1.04
 -6 -1 -4 0.79 1.09
 -6 -1 -4 1.65 1.1
 -6 -1 -4 3.41 0.6
 -7 1 -4 2.97 0.92
 7 1 4 1.32 0.64
 7 -1 4 1.52 0.92
 -7 1 -4 3.27 1.23
 -7 -1 -4 1.04 1
 -7 1 -4 0.3 1.04
 -7 1 -4 1.01 1.14
 7 1 4 0.84 1.05
 7 -1 4 0.86 1.06
 -7 -1 -4 0.14 1.11
 -7 -1 -4 2.73 0.64
 -7 -1 -4 1.67 1.16
 -8 1 -4 7.14 1.1
 8 1 4 5.81 0.85
 8 -1 4 7.61 1.1
 -8 1 -4 7.01 1.41
 -8 -1 -4 5.82 1.18
 -8 1 -4 5.95 1.28
 -8 1 -4 5.24 1.32
 8 1 4 5.77 1.24
 8 -1 4 7.28 1.31
 -8 -1 -4 7.6 0.87
 -8 -1 -4 6.81 1.39
 -9 -1 -4 22.48 1.94
 -9 1 -4 23.83 1.93
 -9 -1 -4 19.85 1.72
 9 -1 4 19.64 1.85
 -9 1 -4 17.01 1.76
 -9 1 -4 14.65 1.81
 9 1 4 17.41 1.77
 -9 -1 -4 17.46 1.36
 -9 1 -4 19.94 1.61
 9 1 4 18.76 1.41
 9 -1 4 18.12 1.6
 10 1 4 8.3 1.13
 10 -1 4 11.29 1.35
 -10 1 -4 10.34 1.68
 -10 1 -4 8.23 1.56
 10 1 4 8.23 1.51
 10 -1 4 12.24 1.6
 -10 -1 -4 11.27 1.12
 -10 1 -4 9.8 1.37
 11 1 4 0.91 0.99
 11 -1 4 1.1 1.17
 -11 1 -4 1.58 1.4
 11 1 4 2.25 1.38
 11 -1 4 1.49 1.41
 -11 -1 -4 1.54 0.93
 -11 1 -4 0.84 1.16
 12 1 4 4.03 1.13
 12 -1 4 3.92 1.38
 12 1 4 4.28 1.53
 12 -1 4 6.15 1.56
 -12 -1 -4 3.91 1.08
 -12 1 -4 3.34 1.27
 13 1 4 3.03 1.21
 13 -1 4 2.93 1.43
 13 1 4 3 1.57
 13 -1 4 4.45 1.59
 -13 -1 -4 3.33 1.15
 -13 -1 -4 2.69 1.57
 14 1 4 2.17 1.3
 14 -1 4 3.59 1.52
 14 1 4 2.1 1.58
 14 -1 4 2.04 1.62
 -14 -1 -4 2.34 1.6
 -14 -1 -4 2.02 1.21
 -14 -1 -4 2.67 1.62
 15 1 4 3.18 1.42
 15 -1 4 2.12 1.62
 -15 -1 -4 1.02 1.63
 -15 1 -4 1.42 1.67
 15 1 4 4.28 1.72
 15 -1 4 4.6 1.82
 -15 -1 -4 2.23 1.67
 16 1 4 -0.36 1.44
 16 1 4 2.91 1.79
 16 -1 4 -0.52 1.83
 17 1 4 8.9 1.72
 17 -1 4 7.68 1.95
 17 1 4 5.04 2.01
 18 1 4 6.65 1.78
 18 -1 4 6.5 2.02
 19 1 4 1.51 1.73
 19 -1 4 3.35 2.03
 18 -2 -4 5.13 1.87
 18 2 -4 2.74 1.5
 17 2 -4 8.35 1.58
 17 2 -4 7.22 1.93
 17 -2 -4 8.03 1.87
 16 -2 -4 4.46 1.3
 16 2 -4 6.02 1.38
 16 2 -4 4.46 1.8
 16 -2 -4 4.41 1.69
 15 -2 -4 3.91 1.27
 15 2 -4 4.06 1.28
 15 2 -4 3.97 1.62
 15 -2 -4 5.63 1.66
 -14 -2 4 -0.57 1.03
 14 2 -4 -0.04 1.14
 -14 -2 4 -0.19 0.88
 14 -2 -4 -0.03 1.15
 14 2 -4 0.84 1.47
 14 -2 -4 1.53 1.47
 -13 -2 4 1.91 1.02
 13 2 -4 1.96 1.08
 -13 -2 4 2.64 0.88
 -13 2 4 2.69 1.32
 -13 2 4 1.99 0.5
 13 -2 -4 2.96 1.13
 13 2 -4 2.95 1.46
 13 -2 -4 1.59 1.37
 -12 -2 4 10.12 1.11
 12 2 -4 6.64 1.12
 -12 2 4 11.58 1.46
 -12 -2 4 8.32 0.91
 12 -2 -4 5.64 1.11
 12 2 -4 9.71 1.6
 12 -2 -4 5.48 1.4
 -11 -2 4 10.93 1.12
 11 2 -4 9.29 1.16
 -11 2 4 10.97 1.45
 -11 -2 4 10.29 0.97
 11 2 -4 10.27 1.56
 11 -2 -4 8.7 1.46
 -10 -2 4 28.88 1.46
 10 -2 -4 28.24 1.97
 -10 2 4 34.3 2.02
 10 2 -4 27.47 1.67
 10 2 -4 31.29 1.73
 10 2 -4 30.54 2.08
 10 -2 -4 28.38 1.95
 9 2 -4 29.92 1.91
 9 -2 -4 28.33 2.14
 -9 2 4 29.97 2.12
 9 2 -4 28.5 1.87
 -9 -2 4 28.32 1.68
 9 2 -4 27.28 2.18
 9 -2 -4 28.27 2.07
 8 -2 -4 456.91 23.06
 8 2 -4 462.29 22.9
 -8 2 4 489.42 23.07
 -8 -2 4 458.1 22.78
 8 2 -4 464.03 23.13
 8 -2 -4 425.64 22.99
 8 -2 -4 424.01 22.91
 8 2 -4 480.26 22.91
 7 -2 -4 102.9 5.51
 7 2 -4 106.04 5.34
 -7 2 4 102.42 5.49
 -7 -2 4 100.93 5.18
 7 -2 -4 100.42 5.42
 7 -2 -4 96.94 5.36
 6 2 -4 5.3 0.83
 6 -2 -4 4.67 1.06
 6 -2 -4 4.12 0.95
 -6 2 4 5.25 1.07
 6 -2 -4 3.26 0.88
 6 -2 -4 2.74 0.56
 5 -2 -4 15.88 1.35
 5 2 -4 17.01 1.02
 5 2 -4 20.54 1.27
 5 -2 -4 18.73 1.49
 -5 2 4 15.55 1.43
 5 -2 -4 14.53 1.24
 5 -2 -4 13.76 1.05
 5 2 -4 14.63 1
 4 2 -4 0.46 0.48
 4 -2 -4 1.26 0.6
 4 2 -4 3.29 0.76
 4 2 -4 2.71 0.48
 -4 2 4 0.93 0.59
 4 -2 -4 2.27 0.99
 -4 2 4 2.02 0.91
 4 -2 -4 1.03 0.68
 3 2 -4 19.75 1.5
 3 2 -4 19.73 1.34
 3 2 -4 18.55 1.14
 3 -2 -4 22.72 1.58
 -3 2 4 18.5 1.29
 -3 2 4 21.4 1.55
 -3 2 4 21.43 1.43
 3 2 -4 15.68 1.1
 3 -2 -4 16.72 1.21
 3 2 -4 17.56 1.17
 3 -2 -4 17.83 1.23
 2 2 -4 18.48 1.41
 2 2 -4 17.98 1.23
 2 -2 -4 12.16 0.91
 2 -2 -4 18.28 1.46
 2 2 -4 17.09 1.06
 -2 2 4 17.73 1.26
 -2 2 4 20.36 1.49
 -2 2 4 17.85 1.33
 2 -2 -4 15.35 1.04
 2 2 -4 15.6 1.1
 2 2 -4 17.12 1.12
 2 -2 -4 17.01 1.17
 1 2 -4 7.45 0.84
 1 2 -4 5.95 1.06
 1 -2 -4 7.04 0.63
 1 -2 -4 7.36 0.88
 1 2 -4 7.95 0.78
 -1 2 4 8.23 0.95
 1 -2 -4 7.48 1.11
 -1 2 4 5.32 0.64
 1 2 -4 7.93 0.82
 1 -2 -4 6.32 0.61
 -1 2 4 6.45 1.12
 -1 2 4 7.93 1.02
 1 2 -4 8.09 0.81
 0 2 -4 142.29 5.23
 0 -2 -4 104.45 5.04
 0 2 -4 115.8 5.01
 0 -2 -4 98.7 4.9
 0 -2 -4 121.42 5.23
 0 2 4 110.37 5.11
 0 2 4 98.7 4.92
 0 2 -4 113.83 5
 0 2 -4 131.42 5.14
 0 2 4 122.33 5.25
 0 -2 -4 80.41 4.77
 0 2 4 113.97 5.16
 0 -2 -4 110.39 4.92
 0 -2 -4 76.6 4.77
 -1 -2 -4 17.67 1.17
 -1 2 -4 11.98 1.28
 -1 2 -4 12.91 1.18
 -1 -2 -4 16.22 1.15
 1 2 4 19.14 1.38
 -1 -2 -4 19.83 1.48
 1 2 4 17.21 1.18
 -1 2 -4 15.83 1.28
 -1 2 -4 10.86 1.14
 1 2 4 18.86 1.44
 -2 -2 -4 37.69 2.19
 -2 2 -4 38.93 2.23
 -2 -2 -4 33.84 2.15
 2 2 4 36.17 2.33
 -2 -2 -4 38.23 2.38
 2 2 4 34.09 2.17
 -2 2 -4 38.31 2.28
 2 2 4 37.98 2.38
 -2 2 -4 40.61 2.29
 3 -2 4 25.11 1.72
 -3 2 -4 24.83 1.71
 -3 -2 -4 22.58 1.64
 -3 -2 -4 22.97 1.6
 -3 -2 -4 24.66 1.83
 3 2 4 22.3 1.64
 -3 2 -4 26.31 1.75
 3 2 4 25.62 1.83
 3 2 4 21.72 1.76
 -3 2 -4 27.04 1.73
 4 -2 4 130.73 6.21
 -4 2 -4 125.13 6.18
 -4 -2 -4 107.2 6.12
 -4 -2 -4 109.31 6.07
 4 2 4 105.79 6.2
 4 2 4 103.57 6.11
 -4 -2 -4 116.37 6.29
 -4 2 -4 123.69 6.21
 -4 2 -4 132.87 6.18
 5 -2 4 164.65 7.55
 -5 2 -4 148.8 7.53
 -5 -2 -4 134.99 7.47
 -5 -2 -4 131.23 7.42
 5 2 4 135.06 7.55
 5 2 4 130.6 7.47
 -5 2 -4 150.17 7.55
 -5 -2 -4 148.5 7.63
 -5 2 -4 151.3 7.48
 -6 2 -4 1.82 1
 6 2 4 0.65 0.39
 6 -2 4 0.86 0.99
 -6 -2 -4 2.05 0.96
 6 2 4 -0.3 1
 -6 2 -4 1.75 1.11
 -6 2 -4 0.57 1.16
 6 2 4 -1.57 1.18
 -6 -2 -4 0.39 1.01
 -6 -2 -4 1.27 1.15
 7 -2 4 20.72 1.64
 -7 -2 -4 16.35 1.61
 -7 2 -4 21.58 1.77
 -7 -2 -4 17.16 1.53
 7 2 4 18.78 1.65
 -7 2 -4 20.16 1.7
 7 2 4 17.54 1.71
 -7 -2 -4 19.37 1.79
 -7 -2 -4 15.78 1.11
 -7 2 -4 21.62 1.62
 7 2 4 15.59 1.09
 -8 2 -4 7.09 1.24
 -8 -2 -4 6.65 1.3
 8 2 4 6.97 0.76
 8 -2 4 7.46 1.27
 -8 -2 -4 8.25 1.25
 -8 2 -4 7.8 1.36
 8 2 4 7.1 1.31
 -8 2 -4 7.37 1.44
 -8 -2 -4 6.92 0.78
 -9 -2 -4 2.85 1.25
 -9 2 -4 4.54 1.19
 9 2 4 3.31 0.74
 9 -2 4 3.11 1.18
 -9 -2 -4 4.7 1.23
 9 2 4 3.44 1.28
 -9 2 -4 3.69 1.28
 -9 2 -4 5.61 1.44
 -9 -2 -4 2.79 0.73
 10 2 4 3.54 0.83
 10 -2 4 2.81 1.22
 10 2 4 3.02 1.35
 -10 2 -4 3.48 1.4
 -10 2 -4 3.08 1.49
 -10 -2 -4 2.96 1.34
 -10 -2 -4 2.69 0.83
 -10 2 -4 3.1 1.21
 11 2 4 5.42 1.02
 11 -2 4 5.98 1.38
 -11 -2 -4 6.69 1.5
 11 2 4 7.16 1.56
 -11 2 -4 3.75 1.47
 -11 -2 -4 5.1 0.95
 -11 2 -4 5.01 1.36
 -12 -2 -4 28.23 2.42
 12 2 4 30.07 2.43
 -12 -2 -4 29.18 1.94
 12 2 4 30.06 2.02
 -12 -2 -4 24.09 2.43
 12 -2 4 32.68 2.39
 13 2 4 14.83 1.49
 13 -2 4 14.45 1.88
 -13 -2 -4 15.35 1.96
 13 2 4 15.62 1.99
 -13 -2 -4 13.25 1.4
 -13 -2 -4 14.69 1.97
 -14 -2 -4 5.28 1.7
 14 2 4 4.3 1.25
 14 -2 4 3.91 1.65
 14 2 4 3.97 1.74
 -14 -2 -4 5.59 1.17
 -14 -2 -4 6.21 1.73
 15 2 4 2.22 1.26
 15 -2 4 2.79 1.7
 -15 2 -4 5.15 1.8
 15 2 4 0.92 1.75
 -15 -2 -4 2.01 1.7
 -15 -2 -4 4.22 1.75
 16 2 4 1.87 1.35
 16 -2 4 2.81 1.77
 16 2 4 2.68 1.85
 17 2 4 6.47 1.54
 17 -2 4 5.92 2.03
 17 2 4 11.62 2.17
 18 -2 4 0.79 1.98
 18 3 -4 0.05 1.56
 17 -3 -4 2.16 1.79
 17 -3 -4 1.63 1.5
 17 3 -4 2.18 1.47
 16 -3 -4 6.58 1.8
 16 3 -4 6.35 1.5
 16 -3 -4 6.72 1.56
 15 -3 -4 13.54 1.88
 15 3 -4 11.49 1.6
 15 -3 -4 11.23 1.64
 15 3 -4 10.38 1.98
 14 -3 -4 5.9 1.59
 14 3 -4 7.13 1.38
 14 -3 -4 6.89 1.39
 14 3 -4 6.47 1.7
 -13 3 4 41.16 2.26
 -13 -3 4 48.13 2.69
 13 -3 -4 41.05 2.64
 -13 -3 4 35.44 2.24
 13 3 -4 41.7 2.65
 13 3 -4 44.29 3.04
 13 -3 -4 42.88 2.89
 12 -3 -4 11.6 1.54
 -12 3 4 8.48 0.84
 -12 -3 4 10.32 1.32
 12 3 -4 9.41 1.29
 -12 -3 4 7.39 0.74
 12 3 -4 11.01 1.68
 12 3 -4 8.55 1.33
 11 -3 -4 11.81 1.53
 -11 3 4 11.98 0.95
 11 3 -4 12.86 1.41
 -11 -3 4 9.48 0.77
 11 3 -4 10.79 1.33
 11 3 -4 10.61 0.95
 -11 3 4 13.64 1.62
 -11 3 4 15.16 1.67
 11 3 -4 13.01 1.69
 10 -3 -4 6.45 1.24
 -10 3 4 5.49 0.73
 10 -3 -4 8.45 1.47
 10 3 -4 5.65 1.16
 10 3 -4 5.13 0.73
 -10 3 4 6.18 1.36
 -10 -3 4 3.48 0.42
 -10 3 4 6.76 1.36
 10 3 -4 5.7 1.43
 10 3 -4 5.17 1.11
 9 -3 -4 6.22 1.16
 9 -3 -4 6.68 1.39
 9 3 -4 5.06 1.1
 -9 3 4 10.9 1.41
 9 3 -4 4.7 1.35
 -9 3 4 6.52 1.33
 9 3 -4 7.14 1.17
 8 -3 -4 189.28 9.53
 8 3 -4 175.64 9.34
 -8 3 4 194.02 9.5
 -8 3 4 186.13 9.4
 8 -3 -4 167.73 9.34
 8 3 -4 182.17 9.33
 8 -3 -4 179.45 9.38
 7 -3 -4 24.76 1.96
 7 3 -4 22.1 1.73
 -7 3 4 24.21 1.9
 -7 3 4 24.65 1.75
 7 -3 -4 20.92 1.67
 7 -3 -4 23.59 1.78
 6 -3 -4 7.97 1.03
 6 -3 -4 7.52 0.91
 6 3 -4 6.41 0.83
 6 3 -4 8.08 1.11
 6 -3 -4 9.36 1.33
 6 -3 -4 8.94 1.22
 -6 3 4 8.62 1.27
 -6 3 4 9.61 1.06
 5 -3 -4 4.22 0.83
 5 -3 -4 3.13 0.76
 5 3 -4 3.21 0.73
 5 3 -4 3.86 1.1
 5 3 -4 4.95 0.97
 5 -3 -4 3.75 1.18
 5 -3 -4 4.52 1.1
 -5 3 4 2.52 1.1
 4 -3 -4 1.45 0.68
 4 -3 -4 0.82 0.71
 4 3 -4 2.34 0.7
 4 3 -4 1.21 1.01
 4 3 -4 0.94 0.9
 4 -3 -4 0.4 1.02
 -4 3 4 0.04 1.03
 4 3 -4 0.69 0.39
 3 -3 -4 4.29 0.69
 3 3 -4 3.82 0.77
 3 -3 -4 5.49 0.84
 3 3 -4 4.04 1.12
 3 3 -4 2.29 0.5
 3 -3 -4 3.87 1.09
 -3 3 4 2.86 0.38
 3 3 -4 3.95 0.92
 -3 3 4 3.5 1.07
 2 -3 -4 3.47 0.57
 2 3 -4 2.62 0.75
 2 3 -4 4.91 1.13
 2 -3 -4 3.83 0.84
 2 3 -4 3.33 0.92
 2 -3 -4 4.8 1.09
 -2 3 4 3.11 0.51
 2 3 -4 2.55 0.47
 -2 3 4 3.83 1.13
 1 3 -4 15.39 1.41
 1 -3 -4 11.63 1.09
 1 -3 -4 10.87 0.84
 -1 3 4 10.61 0.86
 1 3 -4 10.54 0.83
 1 -3 -4 12.99 1.35
 -1 3 4 12.53 1.34
 1 3 -4 16.38 1.1
 -1 3 4 11.01 1.22
 1 -3 -4 6.8 0.63
 0 -3 -4 90.2 4.96
 0 -3 -4 84.09 4.79
 0 -3 -4 99.15 5.13
 0 3 4 83.9 4.82
 0 3 -4 92.64 4.81
 0 3 4 105.83 5.17
 0 3 4 95.83 5.06
 0 3 -4 95.29 4.95
 -1 3 -4 0.03 1.05
 1 3 4 10.32 1.14
 -1 -3 -4 6.6 1.02
 -1 -3 -4 6.34 0.83
 1 3 4 7.08 0.88
 -1 -3 -4 5.17 1.13
 -1 3 -4 2.65 0.99
 1 3 4 7.99 1.25
 1 3 4 8.76 1.15
 -1 3 -4 1.02 0.88
 -2 -3 -4 17.05 1.47
 -2 -3 -4 15.74 1.27
 2 3 4 18.06 1.52
 2 3 4 15.85 1.32
 -2 3 -4 15.31 1.5
 2 3 4 16.84 1.55
 -2 3 -4 17.2 1.53
 -3 3 -4 9.69 1.31
 3 -3 4 12.52 1.35
 -3 -3 -4 13.79 1.31
 -3 -3 -4 12.94 1.16
 3 3 4 10.88 1.36
 -3 -3 -4 10.37 1.14
 3 3 4 10.99 1.18
 -3 3 -4 10.8 1.36
 3 3 4 10.78 1.4
 4 -3 4 166.91 7.95
 -4 -3 -4 143.74 7.76
 4 3 4 150.22 7.93
 4 3 4 138.82 7.81
 -4 3 -4 150.15 7.9
 4 3 4 152 7.95
 -4 -3 -4 140.31 7.77
 -4 3 -4 167.65 7.91
 5 -3 4 429.68 20.67
 -5 -3 -4 408.8 20.53
 5 3 4 404.35 20.69
 5 3 4 391.86 20.59
 -5 3 -4 401.47 20.62
 5 3 4 410.36 20.68
 -5 3 -4 429.46 20.61
 -5 -3 -4 389.74 20.55
 -6 -3 -4 7.89 1.25
 -6 3 -4 7.91 1.32
 6 -3 4 8.35 1.34
 -6 -3 -4 9.34 1.24
 6 3 4 7.77 1.38
 6 3 4 7.48 1.27
 -6 3 -4 7.04 1.37
 -7 3 -4 4.51 1.22
 -7 -3 -4 3.25 1.17
 7 -3 4 4.46 1.23
 -7 -3 -4 5.93 1.17
 7 3 4 2.3 1.19
 7 3 4 1.9 1.32
 -7 3 -4 0.43 1.33
 -8 3 -4 14.41 1.59
 8 -3 4 15.08 1.62
 -8 -3 -4 16.2 1.62
 -8 -3 -4 15.96 1.5
 8 3 4 14.32 1.61
 8 3 4 15.35 1.74
 -8 -3 -4 16.86 1.8
 8 3 4 11.4 0.85
 9 -3 4 37.91 2.46
 -9 -3 -4 35.11 2.42
 9 3 4 32.9 2.51
 9 3 4 32.64 2.43
 -9 -3 -4 35.4 2.6
 9 3 4 29.18 1.81
 10 -3 4 11.65 1.63
 -10 -3 -4 13.95 1.73
 10 3 4 12.1 1.7
 -10 -3 -4 14.23 1.9
 10 3 4 13.47 1.07
 -11 -3 -4 6.8 1.59
 11 3 4 5.37 0.91
 11 -3 4 8 1.53
 11 3 4 6.04 1.57
 -11 -3 -4 6.17 1.72
 12 3 4 3.78 0.94
 12 -3 4 6.11 1.58
 -12 -3 -4 3.15 1.56
 12 3 4 3.42 1.56
 -12 -3 -4 3.03 1.62
 13 3 4 3.8 1
 13 -3 4 3.67 1.61
 -13 -3 -4 3.33 1.57
 13 3 4 6.09 1.72
 -13 -3 -4 4.86 1.74
 -13 -3 -4 3.67 1.63
 14 3 4 2.69 1.07
 14 -3 4 4.7 1.72
 -14 -3 -4 4.99 1.74
 14 3 4 0.75 1.64
 -14 -3 -4 6.3 1.88
 -14 -3 -4 6.31 1.77
 15 3 4 2.74 1.13
 15 -3 4 6.43 1.86
 15 3 4 5.92 1.92
 16 -3 4 4.59 1.99
 16 3 4 4.47 1.95
 17 -3 4 32.01 2.99
 18 4 -4 1.7 1.63
 17 -4 -4 7.85 2.03
 17 4 -4 3.84 1.63
 17 -4 -4 5.15 1.76
 16 -4 -4 9.23 1.94
 16 4 -4 3.92 1.59
 16 -4 -4 7.6 1.74
 15 -4 -4 16.26 2.1
 15 4 -4 15.45 1.86
 15 -4 -4 17.64 1.93
 14 -4 -4 3.49 1.62
 14 4 -4 4.89 1.43
 14 -4 -4 3.64 1.44
 13 -4 -4 6.99 1.56
 13 4 -4 5.58 1.4
 13 4 -4 8.58 1.5
 12 -4 -4 3.62 1.44
 12 4 -4 4.04 1.36
 -12 4 4 3.69 0.84
 12 4 -4 5.35 1.29
 12 4 -4 3.88 0.95
 -12 -4 4 3.45 0.72
 11 -4 -4 0.91 1.31
 -11 4 4 1.59 0.79
 11 4 -4 2.59 1.2
 11 4 -4 2.4 1.29
 10 4 -4 6.87 1.32
 10 -4 -4 4.75 1.3
 -10 4 4 4.9 0.92
 10 -4 -4 4.7 1.49
 10 4 -4 4.73 1.23
 10 4 -4 5.62 1.51
 -10 4 4 6.55 1.42
 9 -4 -4 7.98 1.34
 -9 4 4 10.27 1.07
 9 -4 -4 7.97 1.62
 9 4 -4 9.44 1.32
 9 4 -4 11.59 1.41
 -9 4 4 9.82 1.47
 -8 4 4 25.35 1.72
 8 -4 -4 27.95 2.21
 8 4 -4 27.27 1.98
 -8 4 4 27.61 2.15
 -8 4 4 25.85 1.97
 8 -4 -4 23.89 1.91
 8 -4 -4 25.58 2.04
 7 -4 -4 10.48 1.31
 7 -4 -4 13.01 1.52
 7 4 -4 10.78 1.14
 7 4 -4 13.95 1.46
 7 -4 -4 12.31 1.6
 -7 4 4 13.89 1.6
 7 -4 -4 12.98 1.19
 -7 4 4 13.57 1.35
 6 -4 -4 -0.13 0.85
 6 -4 -4 -0.39 0.91
 6 4 -4 1.02 0.82
 6 4 -4 1.37 1.05
 6 -4 -4 0.45 1.16
 6 -4 -4 3.09 1.29
 -6 4 4 0.72 1.24
 -6 4 4 1.2 0.91
 5 -4 -4 18.61 1.71
 5 4 -4 24.02 1.7
 -5 4 4 17.83 1.07
 -5 4 4 20.77 1.83
 -5 4 4 15.65 1.05
 5 -4 -4 23.4 1.87
 -5 4 4 21.1 1.4
 5 -4 -4 17.71 1.45
 5 -4 -4 17.56 1.41
 5 4 -4 22.75 1.44
 4 4 -4 20.16 1.75
 4 4 -4 24.42 1.69
 -4 4 4 14.56 1.08
 4 -4 -4 17.43 1.72
 -4 4 4 15.62 1.71
 -4 4 4 18.08 1.26
 4 -4 -4 15.51 1.69
 4 -4 -4 16.32 1.28
 4 -4 -4 16.84 1.44
 4 4 -4 20.93 1.41
 3 4 -4 99.34 4.81
 3 4 -4 102.41 4.77
 3 -4 -4 87.8 4.79
 -3 4 4 83.53 4.36
 -3 4 4 91.72 4.8
 -3 4 4 77.8 4.35
 3 -4 -4 79.38 4.55
 3 4 -4 94.59 4.56
 3 -4 -4 75 4.37
 2 4 -4 9.14 1.12
 2 -4 -4 6.06 0.71
 2 -4 -4 7.15 1.12
 2 4 -4 9.01 1.41
 2 4 -4 9.96 1.29
 2 4 -4 9.27 0.9
 -2 4 4 7.55 0.84
 2 -4 -4 7.63 1.43
 -2 4 4 10.23 1.45
 1 4 -4 37.45 2.2
 1 4 -4 23.43 1.48
 1 -4 -4 23.77 1.64
 1 4 -4 34.03 2.06
 -1 4 4 26.31 1.7
 1 4 -4 26.08 1.51
 -1 4 4 29.63 2.15
 1 4 -4 36.44 1.95
 1 4 -4 33.16 1.75
 1 -4 -4 27.89 1.89
 0 -4 4 14.86 1.26
 0 4 -4 13.54 1.24
 0 4 -4 16.57 1.57
 0 -4 -4 12.76 1.17
 0 4 4 15.29 1.22
 0 4 4 15.63 1.55
 0 4 -4 16.24 1.41
 0 -4 -4 15.88 1.43
 -1 4 -4 1.98 1.05
 -1 4 -4 1.36 1.15
 -1 -4 -4 4.24 1.07
 1 -4 4 2.28 0.93
 -1 -4 -4 4.94 0.88
 1 4 4 3.51 0.88
 1 4 4 4.15 1.18
 -2 4 -4 2.88 1.1
 -2 4 -4 3.72 1.23
 -2 -4 -4 2.35 1.04
 2 -4 4 3.07 1.01
 -2 -4 -4 2.96 0.9
 2 4 4 2.22 0.92
 -2 4 -4 3.68 1.22
 2 4 4 3.89 1.2
 3 -4 4 19.3 1.75
 -3 -4 -4 14.97 1.61
 -3 -4 -4 15.3 1.45
 3 -4 4 17.57 1.57
 3 4 4 17.13 1.5
 -3 4 -4 21.6 1.76
 -3 4 -4 17.81 1.63
 -3 4 -4 18.86 1.74
 3 4 4 18.44 1.73
 -4 -4 -4 121.77 7.01
 4 -4 4 128.28 6.95
 4 -4 4 153.03 7.14
 -4 -4 -4 124.73 6.88
 4 4 4 125.86 7.05
 -4 -4 -4 128.44 7.07
 4 4 4 116.49 6.9
 -4 4 -4 147.95 7.11
 4 4 4 124.52 7.05
 -4 4 -4 135.51 7
 -4 4 -4 150.9 7.08
 5 -4 4 123.6 6.79
 5 -4 4 147.65 6.95
 -5 -4 -4 126.51 6.88
 -5 -4 -4 119.89 6.71
 5 4 4 120.11 6.88
 -5 -4 -4 121.37 6.9
 5 4 4 114.19 6.75
 5 4 4 127.03 6.91
 -5 4 -4 134.42 6.84
 -5 4 -4 145.43 6.89
 6 -4 4 8.69 1.44
 6 -4 4 5.4 1.4
 -6 -4 -4 5.65 1.4
 -6 -4 -4 9.08 1.32
 6 4 4 7.03 1.48
 6 4 4 9.33 1.35
 -6 -4 -4 7.02 1.5
 7 -4 4 0.5 1.27
 7 -4 4 -0.65 1.28
 -7 -4 -4 0.34 1.29
 -7 -4 -4 1.11 1.15
 7 4 4 1.52 1.39
 7 4 4 1.49 1.26
 -7 -4 -4 1.38 1.35
 8 -4 4 17.32 1.86
 -8 -4 -4 14.45 1.83
 8 4 4 16.92 1.81
 -8 -4 -4 20.37 2.02
 9 -4 4 31.68 2.11
 -9 -4 -4 27.81 2.02
 9 4 4 24.75 1.97
 -9 -4 -4 26.72 2.2
 -9 -4 -4 24.83 1.87
 10 4 4 7.38 0.75
 10 -4 4 9.04 1.67
 10 4 4 7.61 1.64
 -10 -4 -4 11.35 1.59
 -10 -4 -4 10.85 1.81
 11 4 4 5.83 0.79
 11 -4 4 6.18 1.66
 11 4 4 6.84 1.61
 -11 -4 -4 7.25 1.58
 -11 -4 -4 7.81 1.79
 12 4 4 0.85 0.75
 12 -4 4 0.49 1.55
 12 4 4 1.97 1.61
 -12 -4 -4 1.62 1.48
 -12 -4 -4 1.02 1.7
 13 4 4 2.82 0.87
 13 -4 4 3.24 1.66
 13 4 4 1.87 1.66
 -13 -4 -4 3.17 1.62
 -13 -4 -4 0.71 1.75
 14 -4 4 6.08 1.84
 14 4 4 4.51 1.88
 -14 -4 -4 6.5 1.76
 15 -4 4 6.94 1.97
 15 4 4 6.13 1.94
 16 -4 4 43.2 3.44
 17 5 -4 0.35 1.66
 16 -5 -4 -0.39 1.75
 16 5 -4 1.41 1.58
 16 -5 -4 2.04 1.71
 15 -5 -4 4.09 1.74
 15 5 -4 3.62 1.61
 15 -5 -4 4.34 1.69
 14 -5 -4 2.53 1.62
 14 5 -4 2.37 1.51
 14 5 -4 4.34 1.89
 13 -5 -4 5.49 1.61
 13 5 -4 5.68 1.53
 12 -5 -4 2.31 1.43
 12 5 -4 2.77 1.4
 -12 -5 4 1.19 0.82
 11 -5 -4 1.92 1.36
 -11 5 4 3.83 0.98
 11 5 -4 4.18 1.36
 -11 -5 4 2.21 0.85
 10 -5 -4 0.99 1.25
 -10 5 4 0.57 0.91
 10 -5 -4 0.53 1.57
 -10 5 4 0.59 0.46
 10 5 -4 0.53 1.28
 9 -5 -4 2.91 1.24
 -9 5 4 4.38 1.04
 9 -5 -4 1.67 1.56
 -9 5 4 3.56 0.54
 9 5 -4 3.06 1.32
 -9 5 4 3.26 0.54
 9 5 -4 3.09 1.36
 -9 5 4 3.89 1.35
 -8 5 4 39.53 2.13
 8 -5 -4 34.22 2.55
 8 5 -4 35.31 2.36
 -8 5 4 28.9 1.71
 -8 5 4 29.51 1.71
 -8 5 4 37.77 2.29
 -8 5 4 26.32 1.72
 8 -5 -4 34.55 2.43
 8 -5 -4 33.06 2.22
 7 -5 -4 15.1 1.48
 7 -5 -4 18.41 1.78
 -7 5 4 13.19 1
 7 5 -4 14.69 1.39
 -7 5 4 16.32 1.4
 7 5 -4 16.86 1.67
 7 -5 -4 15.97 1.83
 -7 5 4 14.5 0.99
 -7 5 4 17.7 1.51
 -7 5 4 12.12 1.02
 7 -5 -4 13.84 1.43
 6 -5 -4 1.84 1.05
 -6 5 4 1.41 0.63
 6 -5 -4 1.61 1.02
 6 5 -4 1.1 0.99
 6 -5 -4 2.04 1.3
 6 5 -4 1.31 1.26
 6 -5 -4 2.86 1.4
 -6 5 4 1.1 0.58
 -6 5 4 1.93 0.58
 6 5 -4 0.91 0.43
 -6 5 4 1.44 1.01
 5 -5 -4 0.03 1.01
 5 -5 -4 -0.26 0.91
 5 5 -4 0.03 0.97
 5 5 -4 -0.5 1.18
 -5 5 4 1.31 0.68
 -5 5 4 0.92 0.64
 5 -5 -4 0.14 1.29
 -5 5 4 0.79 0.9
 4 -5 -4 5.11 1.16
 4 -5 -4 3.92 0.89
 4 5 -4 5.8 1.12
 -4 -5 4 3.86 0.7
 4 5 -4 5.02 1.33
 -4 5 4 4.7 0.76
 4 -5 -4 1.2 1.34
 -4 5 4 5.79 0.81
 -4 5 4 5.51 0.91
 3 -5 -4 4.38 1.14
 3 -5 -4 3.31 0.75
 3 5 -4 4.29 1.08
 3 5 -4 3.55 1.29
 -3 -5 4 2.53 0.72
 -3 5 4 2.63 0.81
 -3 5 4 4.09 0.79
 3 -5 -4 3.44 1.35
 -3 5 4 4.1 0.75
 2 -5 -4 3.87 1.15
 2 5 -4 6.91 1.16
 2 -5 -4 3.55 0.66
 2 5 -4 6.66 1.35
 -2 -5 4 5.73 0.84
 -2 5 4 3.09 0.84
 -2 5 4 2.85 0.85
 -2 5 4 4.42 0.63
 1 5 -4 20.17 1.46
 -1 -5 4 18.21 1.35
 1 -5 -4 12.81 1.55
 1 5 -4 23.47 1.82
 -1 5 4 14.71 1.36
 1 5 -4 20.57 1.63
 0 -5 4 20.26 1.4
 0 -5 -4 17.92 1.65
 0 -5 -4 15.55 1.34
 0 5 -4 19.2 1.79
 0 5 -4 13.31 1.1
 0 -5 -4 20.45 1.83
 0 5 4 17.01 1.41
 0 5 4 17.22 1.74
 0 5 -4 21.39 1.68
 0 5 -4 21.21 1.49
 -1 5 -4 6.25 1.27
 -1 -5 -4 3.82 1.23
 -1 5 -4 4.93 1.09
 -1 5 -4 3 1.31
 -1 -5 -4 5.09 0.99
 -1 5 -4 4.66 0.77
 1 -5 4 3.52 1.01
 1 5 4 6.79 1.05
 -1 -5 -4 6.29 1.4
 1 5 4 6.75 1.43
 1 5 4 5.05 1.34
 -2 5 -4 10.52 1.43
 -2 5 -4 9.72 1.31
 -2 -5 -4 13.17 1.5
 -2 -5 -4 12.61 1.28
 -2 5 -4 9.53 1.06
 2 -5 4 10.8 1.3
 2 5 4 11.08 1.29
 -2 -5 -4 9.05 1.56
 2 5 4 11.28 1.61
 2 5 4 12.06 1.58
 -3 5 -4 12.42 1.54
 -3 5 -4 11.93 1.42
 3 -5 4 14.43 1.64
 -3 -5 -4 10.19 1.49
 -3 5 -4 10.59 1.15
 -3 -5 -4 11.36 1.36
 3 -5 4 10.92 1.36
 3 5 4 10.17 1.36
 -3 -5 -4 13.83 1.64
 3 5 4 11.84 1.61
 -4 -5 -4 62.95 3.78
 4 -5 4 73.33 3.89
 4 -5 4 58.67 3.64
 -4 5 -4 55.77 3.47
 -4 -5 -4 62.43 3.6
 -4 -5 -4 68.53 3.89
 4 5 4 61.85 3.64
 -4 5 -4 59.85 3.65
 -4 5 -4 63.91 3.77
 -5 -5 -4 110.46 6.24
 5 -5 4 130.95 6.35
 5 -5 4 107.35 6.12
 -5 -5 -4 113.35 6.1
 -5 -5 -4 111.58 6.28
 5 5 4 107.35 6.13
 -5 5 -4 114.76 6.22
 -6 -5 -4 35.64 2.62
 6 -5 4 37.17 2.65
 6 -5 4 32.07 2.51
 -6 -5 -4 36.29 2.48
 -6 -5 -4 35.17 2.64
 6 5 4 34 2.49
 7 -5 4 3.57 1.48
 -7 -5 -4 3.55 1.45
 7 -5 4 3.94 1.49
 7 5 4 2.71 1.36
 -7 -5 -4 2.43 1.46
 8 -5 4 3.38 1.51
 -8 -5 -4 0.73 1.49
 8 -5 4 1.12 1.47
 8 5 4 1.57 1.37
 -8 -5 -4 -0.9 1.63
 9 -5 4 4.79 1.61
 9 -5 4 2.6 1.55
 -9 -5 -4 1.99 1.52
 9 5 4 1.8 1.44
 -9 -5 -4 2.8 1.58
 10 -5 4 2.48 1.59
 10 -5 4 3.63 1.7
 -10 -5 -4 2.98 1.58
 10 5 4 4.01 1.59
 -10 -5 -4 3.96 1.69
 11 -5 4 3.52 1.71
 -11 -5 -4 1.44 1.63
 11 5 4 2.56 1.64
 -11 -5 -4 4.77 1.74
 12 -5 4 3.17 1.78
 12 5 4 2.61 1.74
 -12 -5 -4 3.46 1.82
 13 -5 4 4.59 1.85
 13 5 4 6.35 1.87
 14 -5 4 7.89 2.05
 14 5 4 6.27 1.94
 15 -6 -4 18.12 2.27
 15 6 -4 17.16 2.2
 14 -6 -4 11.29 1.93
 14 6 -4 8.89 1.87
 13 -6 -4 5.44 1.72
 13 6 -4 6.04 1.74
 12 -6 -4 8.1 1.7
 12 6 -4 8.51 1.76
 12 6 -4 5.88 1.94
 11 -6 -4 5.36 1.54
 11 6 -4 1.07 1.51
 11 6 -4 5.46 1.85
 -11 -6 4 3.45 1.07
 10 -6 -4 1.28 1.37
 -10 6 4 1.01 1.1
 10 -6 -4 1.95 1.71
 10 6 -4 3.42 1.49
 9 -6 -4 4.94 1.43
 -9 6 4 5.44 1.25
 9 6 -4 6.17 1.54
 8 -6 -4 0.94 1.21
 8 -6 -4 1.82 1.53
 -8 6 4 1.87 1.13
 8 6 -4 1.68 1.46
 -8 6 4 1.07 0.64
 -8 6 4 1.76 1.22
 7 -6 -4 1.63 1.15
 7 -6 -4 0.11 1.49
 7 6 -4 1.53 1.15
 -7 6 4 1.36 1.14
 7 6 -4 2.52 1.43
 -7 6 4 1.82 0.67
 -7 6 4 1.12 0.68
 -7 6 4 0.24 1.09
 7 6 -4 1.22 0.58
 7 -6 -4 0.97 1.2
 6 -6 -4 1.13 1.22
 6 -6 -4 1.61 1.08
 6 6 -4 1.95 1.17
 6 -6 -4 1.38 1.44
 -6 -6 4 0.26 0.54
 6 6 -4 1.64 1.4
 -6 6 4 1.58 0.71
 -6 6 4 0.58 0.7
 -6 6 4 1.66 0.74
 -6 6 4 0.38 1.03
 5 -6 -4 12.81 1.54
 -5 6 4 11.01 1.14
 5 -6 -4 11.35 1.26
 5 6 -4 13.85 1.48
 5 6 -4 15.05 1.76
 5 -6 -4 12.88 1.8
 -5 -6 4 10.59 0.96
 -5 6 4 10.76 1.08
 -5 6 4 12.24 1.25
 4 -6 -4 15.92 1.45
 4 -6 -4 14.88 1.71
 -4 -6 4 17.6 1.34
 -4 6 4 21.6 1.48
 4 6 -4 24.13 2.03
 -4 6 4 16.83 1.39
 4 -6 -4 18.79 2.03
 4 -6 -4 20.56 2.08
 -4 6 4 17.71 1.4
 4 6 -4 20.86 1.75
 3 -6 -4 59.7 3.92
 3 -6 -4 82.29 4.52
 -3 -6 4 66.21 3.96
 -3 6 4 86.12 4.1
 3 6 -4 92.96 4.56
 3 -6 -4 88 4.58
 -3 6 4 78.16 4.06
 -3 6 4 72.06 3.95
 3 -6 -4 76.17 4.3
 3 6 -4 79.05 4.26
 2 -6 -4 10.22 1.54
 2 6 -4 10.36 1.47
 2 -6 -4 7.17 0.91
 -2 6 4 12.42 1.2
 2 6 -4 10.99 1.64
 -2 -6 4 7.68 1.11
 2 -6 -4 14.36 1.78
 2 -6 -4 11.69 1.81
 -2 6 4 9.3 0.92
 -2 6 4 13.16 1.25
 1 6 -4 21.93 1.98
 -1 6 4 19.73 1.53
 -1 6 4 22.42 1.58
 -1 -6 4 15.91 1.45
 1 -6 -4 21.09 2.04
 -1 6 4 14.66 1.12
 1 -6 -4 20.86 1.86
 1 6 -4 21.61 1.79
 0 6 -4 6.66 1.4
 0 -6 -4 8.15 1.45
 0 6 -4 6.35 1.52
 0 -6 4 5.5 1.09
 0 6 4 9.79 1.16
 0 -6 -4 8.4 1.63
 0 6 -4 3.37 0.64
 0 6 -4 5.86 1.21
 0 6 4 10.26 1.22
 0 6 4 4.12 0.42
 -1 6 -4 5.53 1.38
 -1 -6 -4 4.14 1.36
 -1 -6 -4 4.91 1.11
 -1 6 -4 4.29 1.45
 1 -6 4 2.94 1.12
 1 6 4 3.96 1.11
 -1 6 -4 2.28 0.77
 -1 -6 -4 2.88 1.49
 -1 6 -4 2.95 1.17
 -2 -6 -4 2.02 1.37
 -2 6 -4 4.15 1.46
 -2 -6 -4 4.78 1.18
 2 -6 4 3.2 1.26
 -2 6 -4 5.5 1.28
 -2 6 -4 3.36 0.88
 2 6 4 5.33 1.27
 -2 -6 -4 5.02 1.55
 3 -6 4 19.48 1.74
 -3 -6 -4 15.92 1.85
 -3 -6 -4 15.59 1.62
 -3 6 -4 18.95 1.74
 -3 6 -4 14.32 1.36
 3 6 4 15.16 1.65
 -3 -6 -4 16.39 1.96
 4 -6 4 99.62 5.14
 4 -6 4 83.83 4.89
 -4 6 -4 76.09 4.66
 -4 -6 -4 96.4 5.14
 4 6 4 85.13 4.9
 -4 6 -4 86.89 4.9
 -4 -6 -4 93.93 5.07
 5 -6 4 56.19 3.38
 5 -6 4 43.36 3.16
 -5 6 -4 43.95 2.92
 -5 -6 -4 57.95 3.41
 5 6 4 49.44 3.21
 -5 6 -4 44.38 3.16
 -5 -6 -4 59.02 3.42
 6 -6 4 7.07 1.68
 -6 -6 -4 7.99 1.69
 -6 6 -4 5.88 1.26
 6 -6 4 5.02 1.52
 6 6 4 5.26 1.48
 -6 -6 -4 6.72 1.65
 7 -6 4 3.57 1.6
 -7 -6 -4 1.25 1.58
 -7 6 -4 3.59 1.28
 7 -6 4 3.07 1.52
 7 6 4 2.97 1.47
 -7 -6 -4 3.04 1.62
 8 -6 4 12.31 1.94
 -8 -6 -4 15.5 1.99
 -8 6 -4 12.5 1.61
 8 -6 4 12.14 1.85
 8 6 4 13.9 1.84
 -8 -6 -4 10.45 1.93
 9 -6 4 22.78 2.34
 -9 -6 -4 21.37 2.28
 9 -6 4 21.12 2.26
 9 6 4 22.14 2.24
 -9 -6 -4 24.08 2.43
 10 -6 4 6.24 1.87
 10 -6 4 8.89 1.91
 10 6 4 5.81 1.72
 -10 -6 -4 4.97 1.87
 11 -6 4 3.83 1.84
 11 6 4 3.17 1.68
 12 -6 4 4.89 1.96
 12 6 4 4.61 1.88
 13 6 4 -0.37 1.85
 14 -7 -4 -0.06 1.75
 13 -7 -4 13.59 2.05
 12 -7 -4 8.73 1.83
 12 7 -4 11.54 1.99
 11 -7 -4 2.03 1.59
 11 7 -4 0.63 1.71
 10 -7 -4 3.18 1.51
 10 7 -4 3.74 1.7
 9 -7 -4 14.52 1.77
 9 7 -4 15.16 2.02
 8 -7 -4 15.71 1.77
 8 7 -4 20.74 2.18
 7 -7 -4 17.72 1.78
 7 -7 -4 21.52 2.23
 7 -7 -4 22.81 2.35
 7 7 -4 20.05 2.16
 7 -7 -4 20.54 1.95
 6 -7 -4 9.82 1.61
 6 -7 -4 7.74 1.36
 6 -7 -4 10.19 1.88
 6 7 -4 13.83 1.9
 6 -7 -4 9.8 1.94
 -6 7 4 9.11 1.06
 5 -7 -4 3.84 1.45
 5 -7 -4 2.11 1.09
 5 -7 -4 4.8 1.73
 5 7 -4 3.56 1.6
 5 -7 -4 6.48 1.75
 -5 7 4 2.26 0.88
 4 -7 -4 4.87 1.47
 4 -7 -4 5.71 1.07
 4 7 -4 4.93 1.64
 4 -7 -4 5.68 1.74
 4 -7 -4 7.55 1.72
 -4 7 4 4.98 1
 -4 -7 4 5.49 0.95
 3 -7 -4 1.69 1.39
 3 -7 -4 1.45 0.88
 3 7 -4 2.38 1.53
 -3 7 4 2.04 1.03
 3 -7 -4 4.32 1.65
 -3 7 4 1.19 0.94
 3 -7 -4 1.57 1.64
 -3 -7 4 1.92 0.94
 2 -7 -4 1.61 1.43
 2 7 -4 0.56 1.58
 -2 7 4 0.99 0.98
 2 -7 -4 0.18 1.54
 -2 -7 4 2.65 1.05
 2 -7 -4 1.71 1.65
 -2 7 4 1.04 1.08
 -1 7 4 9.89 1.38
 1 -7 -4 8.54 1.69
 1 7 -4 14.8 1.92
 -1 7 4 10.38 1.33
 1 -7 -4 11.28 1.85
 -1 -7 4 12.05 1.38
 1 -7 -4 13.28 1.96
 0 -7 -4 11.31 1.75
 0 7 -4 13.38 1.94
 0 7 4 11.78 1.41
 0 -7 -4 10.7 1.88
 0 -7 4 13.24 1.46
 0 7 4 12.1 1.47
 0 -7 -4 11.44 1.93
 -1 -7 -4 8.74 1.65
 -1 7 -4 6.68 1.8
 1 7 4 6.8 1.32
 1 -7 4 7.09 1.37
 -1 -7 -4 8.79 1.76
 1 7 4 6.34 1.36
 2 7 4 6.18 1.43
 -2 -7 -4 10.13 1.72
 -2 7 -4 6.81 1.74
 2 7 4 7.31 1.42
 2 -7 4 6.41 1.49
 -2 -7 -4 6.76 1.76
 -2 7 -4 7.57 1.52
 3 -7 4 25.18 2.13
 -3 -7 -4 21.76 2.23
 -3 7 -4 29.13 2.47
 3 7 4 19.21 2
 -3 -7 -4 23.74 2.31
 4 -7 4 54.4 3.59
 -4 7 -4 65.97 3.96
 -4 -7 -4 60.77 3.85
 4 7 4 53.19 3.57
 -4 -7 -4 57.69 3.79
 -5 -7 -4 17.1 2.12
 5 -7 4 17.87 2.1
 5 -7 4 13.69 1.92
 5 7 4 13.95 1.83
 -5 -7 -4 16.23 2.14
 6 -7 4 44.06 3.08
 6 -7 4 36.26 2.9
 -6 -7 -4 43.64 3.09
 6 7 4 36.88 2.89
 -6 -7 -4 38.66 3.04
 7 -7 4 5.43 1.8
 7 -7 4 3.86 1.72
 7 7 4 6.54 1.68
 -7 -7 -4 6.14 1.79
 8 -7 4 3.25 1.79
 8 -7 4 3.22 1.76
 8 7 4 2.95 1.64
 -8 -7 -4 4.38 1.81
 9 -7 4 11.02 2.05
 9 7 4 10.25 1.89
 10 7 4 10.6 2.01
 11 7 4 3.19 1.89
 7 8 -4 10.66 2.06
 6 8 -4 6.57 1.88
 6 -8 -4 2.78 1.57
 5 -8 -4 4.83 1.65
 5 8 -4 6.7 1.88
 4 -8 -4 5.97 1.7
 4 8 -4 5 1.8
 -4 8 4 3.78 1.09
 3 -8 -4 6.88 1.69
 3 8 -4 7.82 1.9
 -3 8 4 8.56 1.28
 2 -8 -4 7.4 1.71
 2 8 -4 11.63 2.01
 -2 8 4 6.54 1.3
 1 -8 -4 3.69 1.69
 1 8 -4 6.38 1.88
 -1 8 4 2.02 1.21
 -1 -8 4 7.07 1.37
 0 -8 -4 10.89 1.93
 0 8 -4 16.9 2.23
 0 8 4 8.6 1.49
 0 -8 4 15.43 1.71
 1 -8 4 25.73 2.29
 -1 8 -4 34.68 2.8
 1 8 4 27.89 2.28
 -1 -8 -4 30.34 2.59
 -2 8 -4 6 1.93
 2 8 4 8.4 1.54
 2 -8 4 3.65 1.58
 -3 8 -4 14.43 2.21
 3 8 4 11.77 1.77
 3 -8 4 16.04 1.98
 -4 8 -4 25.31 2.6
 4 -8 4 21.17 2.26
 4 8 4 20.25 2.13
 -5 8 -4 3.37 1.95
 5 -8 4 2.59 1.76
 5 8 4 4.08 1.62
 6 -8 4 -1.86 1.77
 6 8 4 2.71 1.62
 7 8 4 1.48 1.68
 8 8 4 4.9 1.82
 0 9 4 17.9 1.88
 1 9 4 4.24 1.51
 2 9 4 5.33 1.66
 3 9 4 2.05 1.64
 4 9 4 14.39 2.04
 5 9 4 7.59 1.89
 17 0 -5 -1.84 1.8
 16 0 -5 1 1.71
 -15 0 5 -0.8 1.25
 15 0 -5 2.32 1.7
 -14 0 5 1.07 1.16
 14 0 -5 0.48 1.51
 -13 0 5 -0.52 1.09
 13 0 -5 0.79 0.64
 13 0 -5 1.37 1.49
 12 0 -5 1.13 0.53
 -12 0 5 1.37 1.05
 12 0 -5 0.76 1.41
 11 0 -5 0.47 0.33
 -11 0 5 -0.17 0.99
 11 0 -5 0.2 1.31
 10 0 -5 0.54 0.55
 -10 0 5 0.1 0.95
 10 0 -5 0.57 1.22
 9 0 -5 0.78 1.03
 -9 0 5 -0.37 0.94
 9 0 -5 0.22 1.16
 8 0 -5 1.81 1
 -8 0 5 1.81 0.94
 8 0 -5 -0.21 1.14
 7 0 -5 -0.96 0.67
 7 0 -5 2.88 0.98
 -7 0 5 1.51 0.94
 7 0 -5 -0.95 1.14
 6 0 -5 1.54 0.92
 6 0 -5 0.66 0.69
 -6 0 5 1.08 0.92
 6 0 -5 -0.51 1.05
 5 0 -5 1.63 0.32
 5 0 -5 -0.41 0.88
 5 0 -5 0.36 0.34
 5 0 -5 0.33 0.37
 -5 0 5 0.03 0.87
 5 0 -5 0.7 0.97
 4 0 -5 -1.27 0.41
 4 0 -5 -1.11 0.43
 4 0 -5 -0.66 0.87
 4 0 -5 0.44 0.48
 -4 0 5 0.52 0.86
 4 0 -5 0.47 0.9
 3 0 -5 1.96 0.51
 3 0 -5 0.98 0.86
 3 0 -5 1.1 0.57
 2 0 -5 0.7 0.8
 2 0 -5 0.54 0.64
 2 0 -5 1.38 0.86
 1 0 -5 0.21 0.78
 1 0 -5 0.93 0.67
 1 0 -5 -0.16 0.82
 0 0 -5 0.43 0.76
 0 0 -5 0.56 0.71
 0 0 -5 0.39 0.88
 -1 0 -5 0.48 0.73
 -1 0 -5 -0.3 0.74
 -1 0 -5 0.89 0.92
 -2 0 -5 0.67 0.71
 -2 0 -5 -1.67 0.81
 -2 0 -5 0.26 0.96
 -2 0 -5 1.14 0.94
 -3 0 -5 1.79 0.74
 -3 0 -5 0.2 0.97
 -3 0 -5 0.77 0.8
 -3 0 -5 0.79 1.04
 -3 0 -5 0.78 1.02
 -4 0 -5 3.15 0.79
 -4 0 -5 -0.22 1.13
 -4 0 -5 1.51 0.91
 -4 0 -5 0.42 1.08
 -4 0 -5 -1.48 1.19
 -5 0 -5 -0.56 0.8
 -5 0 -5 0.08 1.36
 -5 0 -5 -1.77 1.4
 -5 0 -5 3.93 1.08
 5 0 5 -0.34 1.1
 -5 0 -5 1.6 1.18
 -5 0 -5 -0.86 1.29
 -6 0 -5 0.07 0.77
 6 0 5 1.36 0.79
 -6 0 -5 2.34 1.42
 -6 0 -5 -2.58 1.48
 -6 0 -5 -0.04 1.13
 6 0 5 0.63 1.21
 -6 0 -5 1.73 1.22
 -6 0 -5 3.01 1.38
 7 0 5 1.32 0.84
 -7 0 -5 2.74 1.4
 -7 0 -5 -1.21 1.34
 -7 0 -5 0.19 1.12
 7 0 5 0.69 1.17
 -7 0 -5 0.35 1.27
 -7 0 -5 1.03 1.33
 -7 0 -5 -0.23 0.81
 8 0 5 -0.03 0.86
 -8 0 -5 0.58 1.4
 -8 0 -5 0.56 1.33
 8 0 5 0.65 1.2
 -8 0 -5 0.57 1.32
 -8 0 -5 -1.19 1.34
 -8 0 -5 0.6 0.89
 9 0 5 0.98 0.91
 -9 0 -5 1.23 1.41
 9 0 5 0.69 1.33
 -9 0 -5 0.98 0.95
 -9 0 -5 0.74 1.45
 10 0 5 -0.33 1.02
 -10 0 -5 1.73 1.51
 10 0 5 -0.11 1.38
 -10 0 -5 1.69 1.02
 -10 0 -5 1.37 1.56
 11 0 5 1.84 1.08
 -11 0 -5 -0.52 1.55
 11 0 5 0.72 1.47
 -11 0 -5 1.23 1.05
 -11 0 -5 0.31 1.52
 12 0 5 1.84 1.13
 -12 0 -5 3.17 1.63
 12 0 5 0.58 1.56
 -12 0 -5 0.75 1.14
 -12 0 -5 2.15 1.68
 13 0 5 2.95 1.26
 13 0 5 1.76 1.68
 -13 0 -5 2.1 1.7
 14 0 5 0.32 1.29
 14 0 5 -0.79 1.73
 15 0 5 -0.84 1.37
 15 0 5 -0.15 1.78
 16 0 5 2.74 1.55
 17 0 5 0.95 1.57
 17 -1 -5 3.12 1.88
 16 1 -5 1.28 1.7
 16 -1 -5 1.14 1.8
 15 1 -5 42.98 3.23
 15 -1 -5 43.55 3.24
 14 1 -5 2.82 1.02
 14 1 -5 5.72 1.67
 14 -1 -5 4.58 1.64
 13 -1 -5 1.06 0.94
 13 1 -5 1.44 0.95
 -13 1 5 1.66 1.29
 -13 -1 5 1.53 0.95
 13 1 -5 2 1.54
 13 -1 -5 0.67 1.44
 12 1 -5 10.57 1.15
 12 -1 -5 10.04 1.14
 -12 1 5 12.37 1.5
 -12 -1 5 9.54 1.15
 12 1 -5 12.88 1.74
 12 -1 -5 9.16 1.63
 11 1 -5 5.91 0.92
 -11 1 5 7.37 1.31
 -11 -1 5 5.83 0.99
 11 -1 -5 7.96 0.96
 11 1 -5 6.69 1.49
 11 -1 -5 5.72 1.41
 10 -1 -5 9.32 1.41
 10 1 -5 8.15 0.96
 -10 1 5 11.68 1.39
 -10 -1 5 9.36 1.06
 10 1 -5 10.29 1.58
 10 -1 -5 6.51 1.41
 9 -1 -5 140.76 7.44
 9 1 -5 131.56 7.16
 -9 1 5 153.07 7.45
 -9 -1 5 151.7 7.28
 -9 1 5 139.9 7.21
 9 1 -5 142.41 7.58
 9 -1 -5 130.67 7.45
 8 -1 -5 86.38 4.78
 8 1 -5 88.14 4.5
 8 1 -5 80.46 4.48
 -8 1 5 101.62 4.81
 -8 -1 5 88.67 4.6
 -8 1 5 86.41 4.56
 8 1 -5 85.82 4.91
 8 -1 -5 76.39 4.77
 7 1 -5 511.46 24.07
 7 1 -5 491.93 24.15
 7 -1 -5 472.9 24.29
 7 1 -5 465.69 24.05
 -7 1 5 519.41 24.3
 -7 -1 5 513.13 24.16
 7 1 -5 482.65 24.37
 -7 1 5 468.16 24.12
 7 -1 -5 453 24.26
 7 -1 -5 449.83 24.11
 6 -1 -5 138.57 6.67
 6 1 -5 145.36 6.67
 6 -1 -5 144.07 6.85
 6 1 -5 135.08 6.56
 -6 1 5 161.92 6.88
 -6 -1 5 150.33 6.69
 6 1 -5 140.46 6.92
 6 -1 -5 138.53 6.78
 -6 1 5 139.02 6.66
 5 1 -5 12.6 0.92
 5 1 -5 14 1.17
 5 1 -5 14.79 1.02
 5 -1 -5 15.45 1.41
 5 1 -5 13.48 1.08
 5 -1 -5 14.87 1.3
 -5 1 5 13.29 1.37
 -5 1 5 14.96 1.18
 5 1 -5 12.39 1.43
 5 -1 -5 10.62 0.8
 4 1 -5 8.67 0.87
 4 1 -5 8.52 0.86
 4 1 -5 10.89 0.99
 4 1 -5 9.87 1.06
 4 -1 -5 10.74 1.28
 -4 1 5 10.97 1.23
 4 1 -5 9.38 0.76
 4 -1 -5 10.24 1.1
 4 -1 -5 10.38 0.77
 -4 1 5 10.93 1.09
 -3 1 5 4.17 0.94
 3 1 -5 4.06 0.85
 3 -1 -5 3.17 0.63
 3 1 -5 4.3 0.71
 3 1 -5 3.03 0.75
 3 -1 -5 5.15 1.06
 3 1 -5 5.39 0.82
 3 1 -5 3.2 0.79
 -3 1 5 4.65 1.04
 3 -1 -5 4.15 0.87
 3 1 -5 3.83 0.67
 2 1 -5 4.65 0.88
 2 -1 -5 3.49 0.77
 2 1 -5 5.43 0.84
 2 -1 -5 3.22 0.52
 2 -1 -5 2.01 0.49
 2 1 -5 4.63 0.85
 2 -1 -5 6.13 1.08
 2 1 -5 3.98 0.79
 2 1 -5 4.92 0.83
 -2 1 5 5.11 1.08
 2 -1 -5 4.16 0.8
 1 1 -5 9.89 1.06
 1 -1 -5 8.91 0.89
 1 1 -5 8.96 1
 1 -1 -5 7.76 0.74
 1 1 -5 9.01 1.03
 1 -1 -5 9.3 1.15
 1 1 -5 9.05 0.99
 1 1 -5 6.67 0.91
 1 -1 -5 5.6 0.81
 0 -1 -5 3.36 0.69
 0 1 -5 5.82 0.96
 0 1 -5 5.99 0.93
 0 -1 -5 1.86 0.63
 0 1 -5 5.81 0.99
 0 1 -5 7.5 0.93
 0 -1 -5 2.64 1.04
 0 1 -5 2.35 0.8
 0 -1 -5 2.97 0.66
 0 1 -5 1.97 0.75
 -1 1 -5 28.03 1.86
 -1 -1 -5 25.91 1.74
 -1 1 -5 28.05 1.93
 -1 -1 -5 30.48 2.05
 -1 1 -5 32.36 1.91
 -1 1 -5 33.74 1.9
 -1 1 -5 27.87 1.88
 -1 -1 -5 26.29 1.67
 -1 1 -5 32.88 1.92
 -2 1 -5 18.15 1.4
 -2 -1 -5 15.95 1.27
 -2 1 -5 16.62 1.44
 -2 -1 -5 21.07 1.64
 -2 1 -5 16.95 1.36
 -2 1 -5 18.76 1.44
 2 1 5 16.16 1.35
 -2 1 -5 17.76 1.45
 -2 -1 -5 15.04 1.14
 -2 1 -5 18.45 1.4
 -3 1 -5 32 2.01
 -3 -1 -5 28.82 1.87
 -3 1 -5 27.61 2.04
 -3 1 -5 29.66 1.94
 -3 -1 -5 30.91 2.16
 -3 1 -5 30.49 2.02
 3 1 5 26.02 1.92
 -3 1 -5 27.55 2.01
 -3 -1 -5 27.24 1.68
 -3 1 -5 29.17 1.9
 -4 1 -5 92.81 5.2
 -4 -1 -5 92.93 5.11
 -4 1 -5 89.82 5.28
 -4 1 -5 95.85 5.17
 -4 -1 -5 100.2 5.34
 4 1 5 87.48 5.14
 -4 1 -5 100.26 5.24
 -4 -1 -5 99.96 5.33
 -4 -1 -5 99.38 4.9
 -4 1 -5 93.46 5.26
 -4 1 -5 93.72 5.09
 5 -1 5 560.32 26.5
 -5 1 -5 539.14 26.58
 -5 -1 -5 498.54 26.5
 -5 1 -5 496.74 26.66
 -5 1 -5 531.3 26.57
 -5 -1 -5 535.37 26.69
 5 1 5 501.39 26.56
 -5 -1 -5 537.83 26.7
 -5 -1 -5 516.38 26.31
 -5 1 -5 526.31 26.61
 -5 1 -5 522.93 26.66
 -5 1 -5 576.15 26.49
 6 -1 5 190.51 9.37
 -6 1 -5 190.13 9.5
 -6 -1 -5 171.8 9.38
 -6 1 -5 173.93 9.57
 -6 1 -5 177.55 9.45
 6 1 5 169.69 9.45
 -6 -1 -5 191.62 9.61
 -6 -1 -5 185.36 9.6
 -6 -1 -5 175.19 9.15
 -6 1 -5 180.85 9.56
 -6 1 -5 195.08 9.34
 -7 1 -5 17.85 1.83
 7 1 5 13.45 1.12
 7 -1 5 16.25 1.49
 -7 1 -5 15.91 1.8
 -7 -1 -5 16.86 1.56
 -7 1 -5 13.76 1.78
 -7 1 -5 14.56 1.67
 7 1 5 17.43 1.69
 -7 -1 -5 16.36 1.14
 -7 -1 -5 15.86 1.82
 -7 1 -5 19.72 1.47
 -7 -1 -5 17.72 1.86
 -8 1 -5 6.83 1.15
 -8 1 -5 6.51 1.53
 8 -1 5 7.24 1.21
 8 1 5 5.04 0.84
 -8 1 -5 6.46 1.54
 -8 -1 -5 5.37 1.27
 -8 1 -5 4.14 1.43
 8 1 5 7.14 1.41
 -8 -1 -5 7.39 1.53
 -8 -1 -5 7.72 1.63
 -8 -1 -5 5.76 0.86
 -9 1 -5 2.15 1.49
 9 1 5 2 0.8
 9 -1 5 4.05 1.2
 -9 1 -5 3.95 1.48
 9 1 5 2.72 1.33
 -9 -1 -5 2.25 1.48
 -9 -1 -5 2.4 0.83
 -9 -1 -5 4.44 1.53
 -9 1 -5 3.37 1.11
 -10 1 -5 9.9 1.77
 10 1 5 8.69 1.04
 10 -1 5 6.93 1.4
 -10 1 -5 10.05 1.78
 10 1 5 9.79 1.64
 10 -1 5 11.65 1.64
 -10 -1 -5 9.31 1.71
 -10 -1 -5 7.96 1.05
 -10 -1 -5 12.88 1.85
 -10 1 -5 9.23 1.37
 -11 1 -5 10.81 1.87
 11 1 5 8.75 1.12
 11 -1 5 8.86 1.48
 -11 1 -5 10.87 1.86
 11 1 5 9.46 1.72
 11 -1 5 10.82 1.75
 -11 -1 -5 13.86 1.85
 -11 -1 -5 9.84 1.16
 -11 -1 -5 9.68 1.85
 -11 1 -5 11.95 1.48
 -12 1 -5 6.01 1.76
 12 1 5 7.68 1.16
 12 -1 5 9.43 1.54
 -12 1 -5 10.71 1.89
 12 1 5 10.32 1.8
 12 -1 5 9.24 1.8
 -12 -1 -5 9.71 1.87
 -13 1 -5 24.86 2.5
 -13 -1 -5 24.59 2.35
 -13 1 -5 22.32 2.49
 13 1 5 25.21 2.43
 13 -1 5 24.39 2.41
 13 1 5 23.3 1.81
 13 -1 5 23.6 2.15
 14 1 5 8 1.32
 14 -1 5 11.98 1.78
 14 1 5 10.23 2.02
 14 -1 5 10.95 2.01
 -14 -1 -5 8.62 1.88
 15 1 5 2.28 1.22
 15 -1 5 3.12 1.65
 15 -1 5 3.78 1.87
 16 -1 5 10.96 2.01
 17 -1 5 21.23 2.45
 18 -1 5 43.36 3.43
 17 -2 -5 3.92 1.87
 16 2 -5 2.17 1.77
 16 -2 -5 0.32 1.71
 15 2 -5 11.06 1.51
 15 2 -5 10.79 1.99
 15 -2 -5 11.86 1.98
 14 2 -5 10.3 1.36
 14 -2 -5 11.14 1.45
 14 2 -5 10.19 1.88
 14 -2 -5 9.89 1.83
 13 2 -5 1.23 1.03
 13 -2 -5 2.86 1.12
 13 2 -5 2.17 1.59
 13 -2 -5 2.93 1.53
 12 2 -5 8.92 1.21
 -12 -2 5 9.26 0.93
 12 2 -5 9.55 1.77
 12 -2 -5 12.69 1.7
 11 2 -5 8.9 1.13
 -11 2 5 10.4 1.5
 -11 -2 5 7.23 0.85
 11 2 -5 8.97 1.67
 11 -2 -5 9.84 1.53
 10 -2 -5 7.28 1.43
 10 2 -5 5.26 1.01
 -10 2 5 7.06 1.39
 10 2 -5 7.23 1.07
 -10 -2 5 5.79 0.76
 10 2 -5 6.65 1.5
 10 -2 -5 6.65 1.38
 9 2 -5 15.81 1.36
 9 -2 -5 20.65 1.78
 9 2 -5 15.52 1.32
 -9 -2 5 15.18 1.14
 -9 2 5 18.4 1.7
 9 2 -5 15.64 1.77
 9 -2 -5 18.05 1.65
 8 -2 -5 14.54 1.36
 8 2 -5 13.19 1.22
 8 -2 -5 16.35 1.64
 -8 2 5 17.61 1.6
 8 2 -5 12.68 1.66
 8 2 -5 13.37 1.24
 8 -2 -5 14.72 1.48
 7 -2 -5 19.88 1.75
 7 2 -5 16.9 1.36
 -7 2 5 20.65 1.71
 7 2 -5 16.39 1.75
 7 -2 -5 16 1.51
 7 -2 -5 18.45 1.51
 6 -2 -5 15.86 1.36
 6 2 -5 14.14 0.98
 6 2 -5 16.79 1.16
 6 -2 -5 16.53 1.55
 -6 2 5 14.72 1.28
 -6 2 5 17.48 1.51
 6 -2 -5 15.15 1.27
 6 -2 -5 9.52 0.86
 5 -2 -5 0.3 0.62
 5 2 -5 -0.01 0.48
 5 2 -5 -0.54 1.07
 5 2 -5 2.22 0.78
 5 -2 -5 -0.62 1.1
 5 2 -5 0.99 0.61
 -5 2 5 0.84 1.09
 -5 2 5 1.39 0.92
 5 -2 -5 1.18 0.83
 4 2 -5 3.21 0.62
 4 -2 -5 3.5 0.72
 4 2 -5 3.64 1.1
 4 2 -5 3.51 0.87
 4 2 -5 4.3 0.68
 4 -2 -5 3.27 1.17
 4 2 -5 4.5 0.78
 -4 2 5 3.81 0.69
 -4 2 5 4.09 1.14
 -4 2 5 4.89 1
 4 -2 -5 3.34 0.82
 3 2 -5 17.89 1.5
 3 2 -5 13.23 1.22
 3 2 -5 13.46 1.09
 -3 2 5 12.25 1.13
 -3 2 5 18.38 1.59
 3 2 -5 14.48 1.31
 3 -2 -5 14.08 1.55
 -3 2 5 18.16 1.4
 3 -2 -5 12.79 1.09
 3 2 -5 15.26 1.1
 3 -2 -5 15.63 1.14
 2 -2 -5 31.28 1.76
 2 2 -5 36.06 2.03
 2 2 -5 28.89 1.69
 2 2 -5 29.46 1.82
 2 -2 -5 19.93 1.44
 2 -2 -5 37.51 2.15
 2 2 -5 31.69 1.71
 -2 2 5 29.75 1.79
 2 2 -5 35.22 1.94
 -2 2 5 38.58 2.17
 2 2 -5 26.55 1.68
 2 -2 -5 26.4 1.61
 -2 2 5 37.52 2.01
 2 2 -5 31.7 1.74
 1 -2 -5 5.16 0.65
 1 2 -5 4.5 1.13
 1 -2 -5 6.76 0.64
 1 -2 -5 5.75 0.94
 1 2 -5 8.45 0.86
 1 -2 -5 5.73 1.18
 -1 2 5 7.08 0.99
 1 2 -5 8.13 0.95
 1 2 -5 6.21 1.07
 -1 2 5 7.25 1.28
 1 2 -5 5.77 0.89
 1 -2 -5 4.41 0.62
 -1 2 5 5.38 1.11
 0 2 -5 36.58 2.13
 0 -2 -5 35.2 2.01
 0 2 -5 34.53 1.97
 0 -2 -5 32.24 1.79
 0 -2 -5 38.82 2.22
 0 2 -5 34.1 1.94
 0 2 5 33.66 2.05
 0 2 -5 36.24 2.05
 0 2 5 30.28 1.8
 0 -2 -5 25.87 1.61
 0 2 -5 31.55 1.95
 0 2 5 38.85 2.21
 0 -2 -5 35.17 1.8
 0 -2 -5 25.81 1.62
 -1 -2 -5 54.05 2.94
 -1 2 -5 54.18 3.01
 -1 -2 -5 51.09 2.9
 -1 -2 -5 57.54 3.25
 1 2 5 50.15 3.09
 -1 2 -5 54.29 3.02
 -1 2 -5 59.48 3.09
 1 2 5 46.44 2.9
 -1 2 -5 52.42 3.04
 1 2 5 52.25 3.18
 -1 2 -5 54.55 3.12
 -2 -2 -5 35.09 2.16
 -2 2 -5 36.53 2.2
 -2 -2 -5 36.84 2.13
 -2 -2 -5 35.33 2.42
 2 2 5 35.91 2.31
 -2 2 -5 35.29 2.23
 2 2 5 30.52 2.11
 -2 2 -5 37.13 2.19
 -2 2 -5 32.3 2.2
 -2 2 -5 35.55 2.27
 -3 2 -5 7.34 1.11
 -3 -2 -5 7.5 1.02
 -3 2 -5 6.05 1.14
 -3 2 -5 8.21 1.15
 3 2 5 5.1 1.02
 3 2 5 8.34 1.25
 -3 2 -5 5.97 1.14
 -3 -2 -5 9.01 1.35
 -3 -2 -5 6.56 1.08
 -3 2 -5 7.34 1
 -4 2 -5 24.85 1.92
 -4 -2 -5 25.27 1.83
 -4 -2 -5 25.79 1.76
 -4 -2 -5 27.58 2.09
 -4 2 -5 20.45 1.92
 4 2 5 23.48 1.8
 -4 2 -5 18.76 1.9
 -4 2 -5 28.17 1.84
 5 -2 5 66.75 3.55
 -5 2 -5 64.32 3.62
 -5 -2 -5 60.39 3.53
 -5 -2 -5 63.26 3.48
 -5 2 -5 52.25 3.64
 -5 2 -5 58.7 3.6
 -5 -2 -5 65.84 3.76
 5 2 5 53.17 3.51
 -5 2 -5 59.36 3.5
 6 -2 5 39.75 2.51
 -6 2 -5 37.03 2.61
 -6 -2 -5 35.15 2.49
 -6 -2 -5 36.61 2.42
 -6 2 -5 34.2 2.62
 -6 2 -5 34.36 2.55
 6 2 5 38.42 2.54
 -6 -2 -5 42.63 2.75
 -6 2 -5 37.84 2.44
 7 -2 5 37.24 2.45
 -7 2 -5 37.42 2.63
 -7 -2 -5 35.2 2.4
 -7 -2 -5 32.86 2.48
 -7 2 -5 33.72 2.64
 7 2 5 34.22 2.53
 -7 -2 -5 38.34 2.72
 -7 2 -5 38.51 2.42
 -8 2 -5 10.14 1.36
 8 -2 5 8.92 1.4
 -8 2 -5 7.25 1.56
 8 2 5 6.12 1.43
 -8 2 -5 6.43 1.56
 -8 -2 -5 7.72 1.62
 -8 -2 -5 3.71 1.35
 -8 -2 -5 6.83 1.59
 -9 2 -5 5.48 1.28
 9 2 5 2.95 0.62
 9 -2 5 4.43 1.36
 -9 2 -5 6.44 1.55
 9 2 5 2.85 1.43
 -9 -2 -5 6.41 1.46
 -9 -2 -5 4.73 1.63
 -9 -2 -5 5 1.6
 10 2 5 0.94 0.64
 10 -2 5 1.91 1.37
 -10 -2 -5 2.76 1.39
 -10 2 -5 3.54 1.59
 10 2 5 3.05 1.52
 -10 -2 -5 3.6 1.6
 -10 -2 -5 1.42 0.75
 -10 -2 -5 1.57 1.58
 11 2 5 0.3 0.66
 11 -2 5 0.46 1.41
 -11 -2 -5 2.6 1.48
 -11 2 -5 0.07 1.59
 11 2 5 0.66 1.54
 12 2 5 1.74 0.77
 12 -2 5 0.05 1.45
 -12 -2 -5 0.86 1.51
 -12 2 -5 2.02 1.68
 12 2 5 1.41 1.6
 13 2 5 5.43 0.97
 -13 -2 -5 9.48 1.85
 13 -2 5 8.71 1.72
 -13 2 -5 7.79 1.89
 13 2 5 7.18 1.85
 14 -2 5 0.53 1.63
 14 2 5 3.6 1.78
 -14 -2 -5 1.92 1.71
 15 -2 5 2.95 1.77
 15 2 5 2 1.86
 16 -2 5 2.65 1.85
 17 -2 5 18.97 2.49
 17 -3 -5 6.5 1.95
 16 -3 -5 -0.06 1.74
 15 -3 -5 13.73 1.97
 15 3 -5 12.47 1.61
 15 3 -5 13.34 2.08
 14 -3 -5 5.91 1.65
 14 3 -5 5.05 1.35
 14 -3 -5 5.73 1.37
 14 3 -5 7.21 1.87
 13 -3 -5 0.68 1.43
 13 3 -5 0.43 1.12
 13 3 -5 1.92 1.64
 12 -3 -5 5.38 1.46
 12 3 -5 5.46 1.21
 12 3 -5 6.96 1.69
 12 3 -5 3.95 1.22
 11 -3 -5 13.02 1.66
 11 3 -5 17.36 1.58
 11 -3 -5 14.65 1.92
 11 3 -5 16.91 1.52
 11 3 -5 18.23 2
 10 -3 -5 5.87 1.54
 10 3 -5 6.1 1.19
 -10 3 5 2.52 0.43
 10 3 -5 4.87 1.1
 10 3 -5 4.95 1.53
 10 -3 -5 5 1.26
 9 -3 -5 29.13 2.28
 9 3 -5 24.1 1.88
 9 3 -5 24.69 2.27
 9 -3 -5 26.04 1.98
 9 3 -5 29.01 1.93
 8 -3 -5 30.18 2.32
 8 3 -5 29.82 2.04
 -8 3 5 32.53 2.32
 8 -3 -5 26.38 2.04
 8 3 -5 32.87 2.05
 8 -3 -5 28.37 2.12
 7 -3 -5 60.54 3.35
 7 3 -5 59.16 3.08
 -7 3 5 48.5 2.82
 -7 3 5 54.4 3.27
 7 -3 -5 45.11 2.98
 7 -3 -5 50.97 3.14
 6 -3 -5 4.65 0.98
 6 -3 -5 5.79 0.85
 6 3 -5 6.16 0.78
 6 3 -5 9.86 1.15
 -6 3 5 6.24 0.87
 6 -3 -5 8.29 1.43
 6 -3 -5 5.59 1.27
 -6 3 5 6.89 1.36
 5 -3 -5 2.52 0.84
 5 -3 -5 1.91 0.8
 5 3 -5 4.34 0.72
 5 3 -5 3.72 1.01
 -5 3 5 2.62 0.81
 5 -3 -5 3.34 1.27
 -5 3 5 3.52 1.25
 5 -3 -5 1.01 1.15
 4 -3 -5 9.93 0.96
 4 -3 -5 10.6 1.06
 4 3 -5 14.01 1.52
 4 3 -5 10.8 0.69
 4 3 -5 6.62 0.68
 4 3 -5 13.3 1.3
 -4 3 5 11.37 1.09
 4 -3 -5 15.69 1.58
 -4 3 5 13.22 1.51
 -4 3 5 11.69 1.33
 4 3 -5 12.65 1.01
 3 -3 -5 4.94 0.73
 3 3 -5 4.43 0.88
 3 -3 -5 5.45 0.94
 3 3 -5 8.36 1.38
 3 3 -5 5.01 1.07
 3 3 -5 5.05 0.6
 -3 3 5 6.28 0.99
 3 -3 -5 7.06 1.36
 -3 3 5 6.72 1.33
 3 3 -5 5.06 0.71
 -3 3 5 6.23 1.19
 2 3 -5 17.65 1.62
 2 3 -5 16.77 1.42
 2 3 -5 13.64 1.01
 -2 3 5 14.03 1.31
 2 -3 -5 16.84 1.61
 -2 3 5 16.52 1.63
 2 3 -5 12.56 1.09
 2 -3 -5 9.68 0.91
 2 3 -5 15.39 1.19
 -2 3 5 16.86 1.51
 2 -3 -5 14.96 1.27
 1 3 -5 5.26 0.93
 1 3 -5 5.7 0.98
 1 3 -5 10.02 1.4
 1 -3 -5 7.35 1.07
 1 3 -5 5.95 1.11
 1 -3 -5 5.38 0.71
 -1 3 5 8.28 1.18
 1 -3 -5 4.66 1.28
 -1 3 5 5.12 0.68
 1 3 -5 7.17 0.8
 1 3 -5 7.87 1.07
 -1 3 5 8.14 1.42
 -1 3 5 8.3 1.26
 0 3 -5 13.78 1.27
 0 3 -5 15.53 1.52
 0 -3 -5 12.31 1.28
 0 -3 -5 10.35 0.98
 0 3 -5 15.26 1.35
 0 3 5 12.48 1.37
 0 -3 -5 14.3 1.55
 0 3 5 10.11 0.99
 0 3 -5 11.06 1.08
 0 3 5 15.53 1.58
 0 3 5 13.51 1.46
 -1 -3 -5 16.93 1.51
 -1 3 -5 17.38 1.63
 -1 -3 -5 14.95 1.23
 -1 -3 -5 20.37 1.73
 1 3 5 13.93 1.24
 -1 3 -5 15.45 1.3
 -1 3 -5 18.16 1.55
 1 3 5 16.99 1.58
 1 3 5 19.55 1.69
 -1 3 -5 14.58 1.45
 2 3 5 6.59 1.35
 -2 3 -5 8.64 1.32
 -2 -3 -5 8.37 1.24
 -2 -3 -5 7.54 1.02
 2 3 5 8.22 1.3
 2 3 5 7.69 1.02
 -2 -3 -5 7.21 1.37
 -2 3 -5 7.34 1.24
 -2 3 -5 7.06 1.01
 3 3 5 17.06 1.75
 -3 3 -5 18.03 1.65
 -3 -3 -5 16.01 1.39
 -3 -3 -5 15.28 1.56
 3 3 5 15.74 1.41
 3 3 5 15.05 1.63
 -3 3 -5 17.97 1.61
 -3 -3 -5 16.08 1.73
 -3 -3 -5 14.75 1.39
 -4 -3 -5 34.25 2.27
 -4 -3 -5 38.87 2.6
 4 3 5 33.62 2.51
 4 3 5 34.07 2.35
 -4 3 -5 37.65 2.5
 -4 -3 -5 32.52 2.3
 -4 3 -5 41.37 2.48
 5 -3 5 127.78 6.1
 -5 3 -5 109.08 5.95
 -5 -3 -5 105.44 5.9
 5 3 5 102.25 6.08
 -5 -3 -5 116.87 6.2
 5 3 5 99.68 5.96
 -5 3 -5 129.18 6.08
 -5 -3 -5 104.33 5.95
 -6 -3 -5 41.71 2.85
 6 -3 5 47.36 2.94
 -6 3 -5 48.36 2.91
 -6 -3 -5 44.44 2.82
 6 3 5 39.18 2.98
 -6 -3 -5 47.13 3.11
 6 3 5 42.67 2.91
 -6 3 -5 50.01 2.95
 -7 -3 -5 4.46 1.3
 7 -3 5 4.32 1.36
 -7 -3 -5 5.39 1.27
 7 3 5 3.68 1.36
 -7 3 -5 3.42 1.37
 -8 -3 -5 4.93 1.43
 8 -3 5 8.26 1.52
 8 3 5 6.52 1.51
 9 -3 5 6.55 1.53
 -9 -3 -5 6.63 1.53
 9 3 5 7.49 1.57
 -9 3 -5 5.04 1.61
 10 -3 5 21.02 2.04
 -10 -3 -5 15.5 1.95
 10 3 5 16.31 2.01
 -10 3 -5 18.65 2.09
 11 -3 5 3.55 1.57
 -11 -3 -5 1.9 1.53
 11 3 5 2.92 1.61
 -11 3 -5 4.15 1.68
 12 -3 5 7.3 1.74
 -12 -3 -5 10.27 1.78
 12 3 5 6.12 1.79
 -12 3 -5 8.49 1.91
 -12 -3 -5 7.33 1.92
 13 -3 5 5.35 1.83
 -13 -3 -5 4.76 1.73
 13 3 5 7.01 1.93
 14 -3 5 2.03 1.85
 14 3 5 0.58 1.81
 15 -3 5 4.29 1.94
 15 3 5 1.3 1.94
 16 -3 5 4.55 2.06
 16 -4 -5 2.52 1.82
 15 -4 -5 10.93 1.98
 15 4 -5 10.44 1.68
 14 -4 -5 6.87 1.77
 14 4 -5 6.42 1.47
 14 4 -5 6.43 1.96
 13 -4 -5 2.11 1.58
 13 4 -5 1.14 1.26
 13 4 -5 0.28 1.69
 12 -4 -5 6.7 1.56
 12 4 -5 4.84 1.44
 12 4 -5 6.6 1.36
 12 4 -5 7.04 1.81
 11 -4 -5 1.71 1.32
 11 -4 -5 1.82 1.64
 11 4 -5 1.1 1.32
 11 4 -5 0.93 1.21
 11 4 -5 1.1 1.59
 10 4 -5 13.91 1.58
 10 -4 -5 14.15 1.61
 10 -4 -5 16.61 1.98
 10 4 -5 12.55 1.55
 10 4 -5 11.98 1.9
 9 -4 -5 36.49 2.68
 9 4 -5 30.48 2.31
 9 -4 -5 29.25 2.28
 9 -4 -5 35.75 2.47
 9 4 -5 35.07 2.34
 8 -4 -5 16.53 1.71
 8 -4 -5 24.73 2.15
 8 4 -5 23.07 1.86
 8 -4 -5 24.81 1.95
 7 -4 -5 12.62 1.35
 7 4 -5 17.88 1.54
 7 4 -5 11.45 1.15
 7 -4 -5 13.7 1.64
 7 -4 -5 15.37 1.76
 7 -4 -5 11.33 1.21
 6 4 -5 16.62 1.35
 6 -4 -5 15.04 1.41
 6 4 -5 19.94 1.7
 6 -4 -5 20.53 1.95
 6 -4 -5 17.62 1.75
 6 -4 -5 16.32 1.4
 5 -4 -5 0.56 0.82
 5 -4 -5 0.29 0.92
 5 4 -5 0.96 0.88
 5 4 -5 1.72 1.15
 5 -4 -5 0.94 1.39
 5 -4 -5 0.31 1.25
 4 -4 -5 4.52 0.82
 4 -4 -5 5.02 1.04
 4 4 -5 8.06 1.02
 4 4 -5 4.36 1.23
 4 -4 -5 7.54 1.44
 4 -4 -5 6.18 1.36
 4 4 -5 3.45 0.59
 3 4 -5 9.86 0.83
 3 -4 -5 7.49 0.75
 3 4 -5 10.38 1.12
 3 -4 -5 8.97 1.14
 3 4 -5 13.04 1.45
 3 -4 -5 9.7 1.57
 -3 4 5 9.47 1.41
 2 4 -5 14.52 1.37
 2 -4 -5 13.99 1.37
 2 4 -5 14.15 1.5
 -2 4 5 9.93 0.89
 2 -4 -5 15.62 1.74
 -2 4 5 15.4 1.58
 2 4 -5 13.5 1.08
 1 4 -5 1.98 1.04
 1 4 -5 0.42 0.82
 1 -4 -5 1.16 1.04
 1 -4 -5 2.6 0.7
 1 4 -5 3.35 1.22
 -1 4 5 3.15 1.21
 1 -4 -5 2.9 1.34
 -1 4 5 1.95 0.69
 1 4 -5 1.29 0.56
 -1 4 5 3.29 1.38
 -1 4 5 2.89 1.24
 0 4 -5 13.97 1.4
 0 -4 -5 12.25 1.41
 0 4 -5 14.38 1.53
 0 -4 -5 10.25 1.07
 0 4 -5 10.97 1.02
 0 4 5 12.33 1.51
 0 -4 -5 14.41 1.68
 0 4 5 11.65 1.11
 0 4 -5 14.45 1.49
 0 4 5 12.2 1.53
 -1 4 -5 12.91 1.49
 -1 -4 -5 11.33 1.43
 -1 -4 -5 10.59 1.15
 1 4 5 15.25 1.6
 1 4 5 12.42 1.2
 -1 -4 -5 13.82 1.65
 -1 4 -5 15.03 1.58
 -1 4 -5 10.52 1.11
 1 4 5 13.77 1.62
 -2 4 -5 14.1 1.59
 -2 -4 -5 12.92 1.55
 -2 -4 -5 15.32 1.33
 2 4 5 15.16 1.38
 2 4 5 13.56 1.64
 -2 -4 -5 15.02 1.72
 2 4 5 14.63 1.7
 -3 4 -5 3.29 1.24
 -3 -4 -5 1.24 1.23
 -3 -4 -5 2.94 1.06
 3 4 5 1.57 1.31
 3 4 5 2.67 1.06
 -4 -4 -5 18.19 1.56
 -4 -4 -5 16.72 1.79
 4 4 5 18.31 1.67
 4 4 5 15.78 1.82
 -4 4 -5 16.74 1.74
 -5 -4 -5 26.06 2.14
 5 -4 5 27.96 2.16
 -5 -4 -5 23.22 1.91
 5 4 5 24.82 2.02
 5 4 5 21.35 2.14
 -5 4 -5 26.08 2.09
 6 -4 5 8.84 1.53
 -6 -4 -5 7.48 1.59
 -6 -4 -5 7.12 1.35
 6 4 5 8 1.47
 7 -4 5 15.95 1.84
 -7 -4 -5 12.9 1.83
 7 4 5 14 1.77
 8 -4 5 1.72 1.45
 -8 -4 -5 0.45 1.43
 8 4 5 0.97 1.42
 -8 -4 -5 3.1 1.66
 9 -4 5 2.43 1.55
 -9 -4 -5 2.54 1.54
 -9 -4 -5 3.43 1.43
 9 4 5 1.2 1.51
 -9 -4 -5 4.88 1.78
 10 -4 5 3.78 1.63
 10 4 5 2.67 1.6
 -10 -4 -5 2.26 1.51
 -10 -4 -5 1.49 1.74
 11 -4 5 3.2 1.69
 11 4 5 2.31 1.64
 -11 -4 -5 -0.5 1.51
 -11 -4 -5 2.65 1.84
 12 -4 5 0.07 1.73
 12 4 5 0.54 1.68
 -12 -4 -5 -0.41 1.56
 13 -4 5 4.38 1.93
 13 4 5 8.02 2
 14 -4 5 1.16 1.91
 14 4 5 1.93 1.91
 15 -4 5 5.38 2.09
 15 -5 -5 0.59 1.73
 15 5 -5 2.23 1.57
 14 -5 -5 6.91 1.78
 14 5 -5 6.82 1.61
 13 -5 -5 1.76 1.56
 13 5 -5 2.38 1.45
 12 -5 -5 21.21 2.1
 12 5 -5 21.21 2.14
 12 5 -5 26.33 2.51
 11 5 -5 37.11 2.71
 11 5 -5 42.03 3.1
 11 -5 -5 33.62 2.62
 10 -5 -5 13.05 1.66
 10 -5 -5 19.06 2.18
 10 5 -5 14.81 1.76
 10 5 -5 14.09 2.1
 9 -5 -5 1.74 1.22
 9 -5 -5 2.36 1.5
 9 -5 -5 3.76 1.7
 9 5 -5 3.44 1.36
 8 -5 -5 4.64 1.24
 8 -5 -5 7.39 1.58
 8 -5 -5 10.24 1.77
 8 5 -5 7.64 1.48
 7 -5 -5 4.19 1.1
 7 5 -5 4.66 1.06
 7 -5 -5 3.67 1.46
 7 5 -5 4.81 1.38
 7 -5 -5 5.8 1.6
 7 -5 -5 4.51 1.1
 6 -5 -5 5.66 1.2
 6 -5 -5 5.48 1.07
 6 5 -5 6.6 1.13
 6 5 -5 8.86 1.51
 6 -5 -5 8.35 1.61
 6 -5 -5 10.53 1.7
 5 -5 -5 10.68 1.32
 5 -5 -5 7.56 1.05
 5 5 -5 11.26 1.26
 5 5 -5 9.83 1.57
 5 -5 -5 11.07 1.72
 5 -5 -5 10.01 1.64
 4 -5 -5 27.58 2.13
 4 5 -5 27.16 1.99
 4 -5 -5 27.95 2.19
 4 -5 -5 20.87 1.71
 4 5 -5 27.19 1.7
 4 -5 -5 17.41 1.3
 3 -5 -5 11.15 1.01
 3 -5 -5 18.32 1.61
 3 5 -5 21.91 1.92
 -3 5 5 16.08 1.1
 3 -5 -5 19.72 1.96
 3 -5 -5 20.05 1.9
 3 5 -5 21.91 1.62
 2 5 -5 50.36 2.76
 2 5 -5 59.26 3.26
 2 -5 -5 51.17 3.29
 -2 5 5 41.36 2.66
 2 5 -5 56.18 3.01
 2 -5 -5 42.66 2.93
 1 5 -5 10.82 1.42
 1 -5 -5 8.35 1.36
 1 5 -5 9.89 1.54
 1 5 -5 7.78 1.12
 -1 5 5 7.64 1.04
 0 -5 -5 18.86 1.75
 0 5 -5 14.58 1.1
 0 -5 -5 15.67 1.33
 0 5 -5 18.77 1.87
 0 5 5 18.76 1.46
 0 5 -5 15.82 1.12
 0 5 -5 21.92 1.8
 0 5 -5 21.93 1.54
 -1 5 -5 18.16 1.71
 -1 -5 -5 18.85 1.75
 -1 5 -5 16.46 1.52
 -1 5 -5 12.68 1.17
 -1 -5 -5 18.19 1.4
 -1 5 -5 20.55 1.9
 1 5 5 18.34 1.49
 -1 5 -5 13.07 1.19
 -2 5 -5 7.86 1.45
 -2 5 -5 7.37 1.31
 -2 -5 -5 8.08 1.5
 -2 5 -5 6.08 0.98
 -2 -5 -5 8.88 1.22
 2 5 5 10.46 1.6
 2 5 5 7.88 1.25
 -3 5 -5 1 1.36
 -3 -5 -5 2.34 1.31
 -3 -5 -5 1.25 1.09
 3 5 5 2.17 1.17
 -4 -5 -5 1.29 1.35
 -4 -5 -5 1.3 1.15
 4 5 5 1.06 1.26
 -4 -5 -5 0.71 1.5
 5 -5 5 1.73 1.44
 -5 -5 -5 2.11 1.45
 -5 -5 -5 1.37 1.25
 5 5 5 2 1.36
 -5 -5 -5 1.89 1.54
 6 -5 5 1.76 1.46
 -6 -5 -5 2.22 1.51
 6 5 5 1.06 1.4
 -6 -5 -5 2.33 1.59
 7 -5 5 1.61 1.53
 -7 -5 -5 0.77 1.55
 7 5 5 1.29 1.45
 -7 -5 -5 -0.99 1.64
 8 -5 5 8.28 1.76
 -8 -5 -5 7.78 1.78
 8 5 5 6.03 1.68
 -8 -5 -5 8.19 1.94
 9 -5 5 7.15 1.86
 -9 -5 -5 6.6 1.78
 9 5 5 5.47 1.72
 -9 -5 -5 6.23 1.9
 10 -5 5 76.74 4.61
 10 5 5 67.93 4.51
 11 -5 5 14.64 2.11
 11 5 5 8.6 1.97
 12 -5 5 7.4 1.98
 12 5 5 6.72 1.96
 13 -5 5 -1.18 1.91
 13 5 5 3.65 1.99
 14 -6 -5 1.34 1.68
 14 6 -5 1.44 1.67
 13 -6 -5 3.79 1.66
 13 6 -5 3.79 1.71
 12 -6 -5 0.29 1.5
 12 6 -5 0.39 1.57
 11 -6 -5 3.85 1.49
 11 6 -5 3.54 1.6
 10 -6 -5 13.71 1.76
 10 6 -5 17.96 1.98
 9 -6 -5 20.75 1.9
 9 6 -5 23.94 2.22
 8 -6 -5 10.7 1.42
 8 -6 -5 10.55 1.84
 8 6 -5 11.84 1.78
 7 -6 -5 0.27 1.07
 7 -6 -5 2.77 1.61
 7 6 -5 2.35 1.5
 7 -6 -5 1.08 1.65
 7 -6 -5 1.22 1.2
 6 -6 -5 3.22 1.28
 6 -6 -5 1.99 1.02
 6 6 -5 4.32 1.24
 6 -6 -5 4.34 1.62
 6 6 -5 1.8 1.53
 6 -6 -5 6.36 1.7
 5 -6 -5 -0.04 1.2
 5 -6 -5 1.23 0.88
 5 6 -5 2.77 1.2
 5 6 -5 3.16 1.5
 5 -6 -5 3.45 1.59
 5 -6 -5 1.31 1.6
 4 -6 -5 2.11 1.24
 4 -6 -5 1.88 0.75
 4 6 -5 3.71 1.28
 4 6 -5 2.01 1.46
 4 -6 -5 2.98 1.62
 3 -6 -5 1.33 1.28
 3 6 -5 3.55 1.33
 3 6 -5 4.47 1.55
 -3 6 5 2.03 0.79
 3 -6 -5 5.45 1.66
 2 -6 -5 8.74 1.52
 2 6 -5 11.7 1.55
 2 6 -5 13.04 1.82
 -2 6 5 8.51 1.09
 2 -6 -5 10.35 1.81
 1 -6 -5 3.73 1.39
 1 6 -5 2.01 1.37
 1 6 -5 3.04 1.52
 -1 6 5 2.51 0.93
 0 -6 -5 0.76 1.34
 0 6 -5 5.24 1.61
 0 6 5 1.55 1
 0 -6 -5 4.13 1.66
 0 6 -5 5.01 1.22
 -1 -6 -5 15.27 1.76
 -1 -6 -5 9.55 1.29
 -1 6 -5 15.4 1.9
 -1 6 -5 15.64 1.54
 1 6 5 13.83 1.42
 -1 -6 -5 14.91 1.94
 -1 6 -5 9.13 0.97
 -2 -6 -5 4.19 1.49
 -2 6 -5 5.11 1.63
 -2 -6 -5 3.61 1.18
 -2 6 -5 5.11 1.34
 2 6 5 3.97 1.26
 -2 -6 -5 6.35 1.7
 -3 -6 -5 3.69 1.56
 3 -6 5 2.8 1.29
 -3 6 -5 3.42 1.65
 -3 6 -5 3.33 1.36
 -3 -6 -5 3.8 1.26
 3 6 5 2.19 1.27
 -3 -6 -5 3.8 1.69
 -4 -6 -5 0.57 1.51
 4 6 5 2.92 1.37
 -4 -6 -5 2.19 1.7
 -5 -6 -5 8.35 1.77
 5 6 5 7.26 1.59
 -5 -6 -5 9.13 1.81
 6 -6 5 11.89 1.92
 -6 -6 -5 12.59 1.97
 6 6 5 10.98 1.84
 -6 -6 -5 12.85 1.98
 7 -6 5 5.07 1.73
 -7 -6 -5 4.25 1.75
 7 6 5 4.34 1.66
 8 -6 5 -0.33 1.71
 8 6 5 1.41 1.69
 9 -6 5 2.43 1.77
 9 6 5 -1.34 1.68
 10 -6 5 0.93 1.85
 10 6 5 2.46 1.79
 11 6 5 -1.18 1.83
 10 7 -5 16.98 2.19
 9 7 -5 8.55 1.9
 8 7 -5 10.26 1.89
 7 7 -5 0.31 1.63
 7 -7 -5 -0.7 1.37
 6 -7 -5 2.46 1.46
 6 7 -5 4.49 1.75
 5 -7 -5 -1.36 1.41
 5 7 -5 1.78 1.68
 4 -7 -5 3.35 1.49
 4 7 -5 7.8 1.83
 3 -7 -5 17.44 1.99
 3 7 -5 25.15 2.37
 2 7 -5 33.19 2.79
 2 -7 -5 30.75 2.51
 1 -7 -5 14.67 1.86
 1 7 -5 16.17 2.13
 -1 7 5 10.96 1.36
 0 -7 -5 6.98 1.67
 0 -7 5 4.97 1.18
 0 7 -5 5.34 1.84
 0 7 5 7.05 1.25
 -1 -7 -5 12.8 1.86
 1 -7 5 9.69 1.44
 -1 7 -5 15.99 2.12
 1 7 5 10.76 1.47
 -2 7 -5 30.69 2.59
 2 -7 5 17.99 1.92
 2 7 5 22.23 1.99
 -2 -7 -5 26.64 2.35
 -3 -7 -5 12.66 1.97
 -3 7 -5 14.95 2.17
 3 -7 5 9.44 1.61
 3 7 5 10.23 1.59
 -4 -7 -5 26.97 2.49
 -4 7 -5 28.06 2.66
 4 -7 5 22.45 2.21
 4 7 5 25.5 2.24
 -5 7 -5 11.61 2.1
 5 -7 5 8.83 1.81
 5 7 5 9.12 1.75
 6 -7 5 2.31 1.7
 6 7 5 3.74 1.65
 7 -7 5 2.93 1.79
 7 7 5 1.85 1.71
 8 7 5 -0.06 1.75
 9 7 5 2.12 1.86
 10 7 5 30.97 2.89
 6 -8 -5 0.45 1.57
 5 -8 -5 1.95 1.63
 4 -8 -5 1.63 1.65
 3 8 5 2.24 1.46
 4 -8 5 3.51 1.65
 4 8 5 3.55 1.63
 5 8 5 13.77 2.06
 6 8 5 8.71 1.93
 7 8 5 6.99 1.96
 15 0 -6 9.69 1.98
 14 0 -6 63.74 4.11
 13 0 -6 19.96 2.19
 12 0 -6 3.73 1.6
 -11 0 6 7.55 1.27
 11 0 -6 10.02 1.69
 -10 0 6 6.29 1.2
 10 0 -6 6.18 1.51
 9 0 -6 5.25 1.24
 -9 0 6 5.73 1.16
 9 0 -6 5.21 1.45
 8 0 -6 11.26 1.39
 -8 0 6 9.84 1.27
 8 0 -6 10.29 1.55
 7 0 -6 58.75 3.24
 -7 0 6 65.33 3.26
 7 0 -6 57.52 3.4
 7 0 -6 47.08 2.9
 6 0 -6 26.83 1.84
 6 0 -6 32.81 2.16
 -6 0 6 33.91 2.14
 6 0 -6 30.38 2.26
 5 0 -6 57.42 3.3
 5 0 -6 53.45 3.32
 4 0 -6 10.91 1.19
 4 0 -6 8.22 0.67
 4 0 -6 9.66 1.31
 4 0 -6 11.69 1.33
 3 0 -6 13.41 1.38
 3 0 -6 13.57 0.99
 3 0 -6 15.75 1.04
 3 0 -6 13.86 1.47
 3 0 -6 11.32 1.4
 2 0 -6 65.74 3.7
 2 0 -6 70.83 3.85
 2 0 -6 65.75 3.53
 2 0 -6 64.92 3.73
 1 0 -6 51.4 2.87
 1 0 -6 46.22 2.99
 1 0 -6 48.85 2.75
 0 0 -6 10.62 1.19
 0 0 -6 10.53 1.1
 0 0 -6 9.73 1.4
 -1 0 -6 32.8 2.21
 -1 0 -6 28.79 1.94
 -1 0 -6 30.43 1.95
 -2 0 -6 6.51 0.97
 -2 0 -6 4.13 1.21
 -2 0 -6 1.69 0.89
 -2 0 -6 4.77 1.28
 -3 0 -6 16.91 1.69
 -3 0 -6 14.46 1.43
 -3 0 -6 18.51 1.71
 -3 0 -6 17.4 1.68
 -3 0 -6 16.8 1.34
 -4 0 -6 43.98 2.93
 -4 0 -6 41.03 2.72
 -4 0 -6 47.85 3
 -4 0 -6 43.74 2.95
 -4 0 -6 46.43 2.6
 -5 0 -6 21.18 2
 -5 0 -6 18.45 1.71
 -5 0 -6 20.07 1.93
 -5 0 -6 16.01 1.46
 -5 0 -6 20.73 1.99
 -6 0 -6 288.03 15.17
 -6 0 -6 298.37 15.34
 -6 0 -6 299.63 15.36
 -6 0 -6 300.49 14.98
 -7 0 -6 141.38 7.78
 -7 0 -6 143.22 7.81
 -7 0 -6 143.15 7.38
 -8 0 -6 56.32 3.68
 -8 0 -6 54.91 3.72
 -8 0 -6 57.43 3.22
 9 0 6 3.75 0.9
 9 0 6 4.06 1.51
 -9 0 -6 3.98 1.57
 -9 0 -6 4.18 1.65
 10 0 6 5.97 1.02
 10 0 6 6.72 1.68
 -10 0 -6 6.67 1.68
 -10 0 -6 9.38 1.87
 11 0 6 2.95 0.98
 11 0 6 2.78 1.68
 -11 0 -6 3.66 1.7
 -11 0 -6 3.66 1.78
 12 0 6 2.82 1.04
 12 0 6 3.49 1.74
 13 0 6 -0.14 1.77
 14 0 6 4.31 1.96
 16 -1 -6 0.49 1.9
 15 1 -6 2.8 1.82
 15 -1 -6 0.99 1.83
 14 1 -6 3.41 1.77
 14 -1 -6 0.06 1.69
 13 1 -6 1.63 1.6
 13 -1 -6 0.64 1.59
 12 1 -6 2.57 1.59
 12 -1 -6 4.06 1.58
 -11 1 6 2.96 1.31
 11 1 -6 1.72 1.51
 11 -1 -6 3.33 1.44
 10 -1 -6 3.13 1.34
 -10 1 6 2.87 1.3
 -10 -1 6 3.12 0.89
 10 1 -6 4.54 1.51
 10 -1 -6 3.19 1.39
 9 -1 -6 13.74 1.59
 9 1 -6 9.05 0.87
 -9 1 6 16.34 1.57
 -9 -1 6 11.3 1.16
 9 1 -6 11.85 1.74
 9 -1 -6 11.27 1.57
 -9 1 6 9.41 1
 -8 1 6 9.83 1.05
 8 -1 -6 9.73 1.12
 8 1 -6 14.79 1.28
 8 -1 -6 11.01 1.48
 8 1 -6 9.53 0.88
 8 1 -6 8.86 0.89
 -8 1 6 13.02 1.51
 -8 -1 6 11.26 1.15
 8 1 -6 13.22 1.65
 8 -1 -6 11.55 1.5
 7 1 -6 10.85 0.95
 7 1 -6 11.45 0.92
 7 -1 -6 11.52 1.2
 7 1 -6 10.77 1.26
 7 -1 -6 14.74 1.54
 7 1 -6 10.4 0.95
 -7 1 6 12.94 1.49
 7 1 -6 12.92 1.63
 7 -1 -6 11.39 1.44
 6 -1 -6 31.68 1.85
 6 1 -6 20.74 1.46
 6 1 -6 34.16 1.85
 6 -1 -6 35.18 2.12
 6 1 -6 23.14 1.53
 6 1 -6 28.73 1.62
 -6 1 6 33.31 2.08
 6 1 -6 29.85 2.15
 6 -1 -6 28.89 1.96
 6 1 -6 21.57 1.44
 5 1 -6 22.33 1.6
 5 1 -6 19.39 1.28
 5 1 -6 25.75 1.59
 5 1 -6 22.5 1.27
 5 -1 -6 22.63 1.82
 5 1 -6 24.74 1.37
 -5 1 6 24.16 1.78
 5 1 -6 24.04 1.87
 5 -1 -6 22.19 1.62
 4 1 -6 7.2 0.74
 4 -1 -6 7.24 0.77
 4 1 -6 8.73 1.13
 4 -1 -6 7.89 1.07
 4 1 -6 6.28 0.82
 4 1 -6 7.27 0.94
 4 1 -6 7.41 1.14
 4 -1 -6 9.15 1.42
 4 1 -6 8.71 0.99
 -4 1 6 8.69 1.35
 4 -1 -6 9.09 1.15
 3 1 -6 4.49 1.06
 3 -1 -6 4.18 0.94
 3 -1 -6 3.85 0.74
 3 1 -6 6.07 0.82
 3 1 -6 1.69 0.89
 3 1 -6 3.72 1.01
 3 -1 -6 0.08 1.24
 3 1 -6 2.65 0.89
 3 -1 -6 4.44 0.99
 3 1 -6 3.61 0.76
 2 1 -6 4.96 1.09
 2 -1 -6 3.81 0.89
 2 1 -6 5.72 0.84
 2 -1 -6 2.13 0.77
 2 1 -6 3.27 0.96
 2 -1 -6 0.4 0.49
 2 -1 -6 4.37 1.22
 2 1 -6 6.55 0.97
 2 1 -6 2.87 0.91
 2 -1 -6 0.63 0.52
 2 -1 -6 3.43 0.87
 1 -1 -6 10.65 1.01
 1 1 -6 11.54 1.3
 1 1 -6 11.85 1.16
 1 -1 -6 5.43 0.8
 1 1 -6 10.14 1.13
 1 -1 -6 9.91 1.38
 1 1 -6 10.73 1.14
 1 -1 -6 7.22 0.97
 1 -1 -6 7.48 0.82
 0 -1 -6 3.2 0.76
 0 1 -6 6.18 1.05
 0 1 -6 7.18 1.06
 0 -1 -6 -0.1 0.78
 0 1 -6 1.95 1.05
 0 -1 -6 0.1 0.75
 0 1 -6 3.64 1
 0 -1 -6 4.57 1.21
 0 1 -6 2.25 0.99
 0 -1 -6 1 0.71
 -1 -1 -6 2.02 0.69
 -1 1 -6 1.84 1
 -1 1 -6 3.65 0.95
 -1 1 -6 -0.47 1.03
 -1 -1 -6 0.43 0.73
 -1 1 -6 4.14 0.99
 -1 -1 -6 2.2 1.22
 -1 1 -6 -0.67 1.1
 -1 -1 -6 1.65 0.66
 -1 1 -6 0.99 0.88
 -2 -1 -6 7.81 0.84
 -2 1 -6 9.56 1.18
 -2 1 -6 6.02 1.14
 -2 1 -6 8.6 1.22
 -2 -1 -6 7.72 0.99
 -2 1 -6 7 1.09
 -2 -1 -6 7.28 1.39
 -2 1 -6 9.37 1.22
 -2 1 -6 9.26 1.19
 -3 -1 -6 1.3 0.66
 -3 1 -6 0.76 0.96
 -3 1 -6 0.75 1.11
 -3 1 -6 1.59 1.11
 -3 -1 -6 2.69 0.92
 -3 1 -6 0.49 0.96
 -3 -1 -6 2.06 1.31
 -3 1 -6 1.87 1.12
 -3 1 -6 2.12 1.11
 -4 1 -6 8.22 1.13
 -4 1 -6 7.79 1.45
 -4 1 -6 9.9 1.51
 -4 -1 -6 10.24 1.23
 -4 1 -6 8.42 1.27
 -4 -1 -6 10.08 1.6
 -4 1 -6 7.87 1.39
 -4 -1 -6 10.82 0.83
 -4 1 -6 9.08 1.46
 -5 1 -6 12.28 1.26
 -5 1 -6 14 1.69
 -5 1 -6 15.92 1.76
 -5 -1 -6 13.38 1.4
 -5 1 -6 16.02 1.55
 5 1 6 11.37 1.46
 -5 -1 -6 14.48 1.73
 -5 1 -6 13.13 1.6
 -5 1 -6 13.33 1.63
 -5 -1 -6 8.3 0.9
 -6 1 -6 7.39 1.12
 -6 1 -6 9.78 1.66
 -6 1 -6 8.92 1.72
 -6 -1 -6 1.14 1.23
 6 1 6 2.38 1.3
 -6 -1 -6 7.57 1.62
 -6 1 -6 8.42 1.5
 -6 -1 -6 2.64 1.57
 -6 -1 -6 3.29 0.66
 -6 1 -6 7.73 1.62
 -7 1 -6 7.11 1.09
 -7 1 -6 2.86 1.68
 7 1 6 4.3 1.46
 -7 -1 -6 4.15 1.57
 -7 1 -6 6.19 1.52
 -7 -1 -6 4.85 1.69
 -7 -1 -6 3.98 0.73
 -7 1 -6 5.52 1.6
 -8 1 -6 -0.5 1.06
 8 -1 6 0.89 1.02
 -8 1 -6 2.32 1.62
 8 1 6 -0.05 1.4
 -8 -1 -6 1.41 1.56
 -8 1 -6 1.62 1.43
 -8 -1 -6 0.5 1.55
 -8 1 -6 2.71 1.61
 9 -1 6 4.08 1.12
 -9 1 -6 4.59 1.68
 9 1 6 2.26 1.54
 -9 -1 -6 4.87 1.62
 -9 1 -6 2.43 1.51
 -9 -1 -6 0.84 1.66
 -9 1 -6 5.4 1.67
 -9 1 -6 1.88 1.13
 10 -1 6 3.04 1.15
 10 1 6 0.94 0.67
 -10 1 -6 2.88 1.73
 10 1 6 3.74 1.67
 -10 -1 -6 4.86 1.73
 -10 -1 -6 2.69 1.76
 -10 1 -6 3.43 1.67
 11 -1 6 6.95 1.36
 -11 1 -6 9.87 2
 11 1 6 8.3 1.84
 -11 -1 -6 7.01 1.88
 -11 -1 -6 5.31 1.72
 -11 -1 -6 11.87 2.05
 -11 1 -6 8.03 1.87
 12 -1 6 3.66 1.3
 -12 -1 -6 4.34 1.74
 12 1 6 3 1.75
 13 -1 6 1.5 1.31
 13 1 6 1.58 1.86
 14 -1 6 3.16 1.46
 14 1 6 4.24 1.98
 16 -2 -6 6.92 2
 15 -2 -6 7.32 1.92
 14 -2 -6 27.42 2.55
 14 2 -6 25.9 2.6
 13 2 -6 1.32 1.69
 13 -2 -6 3.87 1.66
 12 2 -6 2.49 1.68
 12 -2 -6 1.85 1.49
 11 -2 -6 2.09 1.45
 11 2 -6 1.12 1.6
 11 -2 -6 1.13 1.4
 10 -2 -6 3.64 1.48
 10 2 -6 3.81 0.95
 10 2 -6 4.86 1.6
 10 -2 -6 4.27 1.41
 9 -2 -6 7.75 1.55
 9 2 -6 6.55 0.98
 9 2 -6 6.91 1.06
 9 2 -6 10.71 1.69
 -9 2 6 7.17 1.09
 9 -2 -6 7.51 1.41
 8 -2 -6 4.12 1.15
 8 -2 -6 6.94 1.47
 8 2 -6 5.99 0.95
 8 2 -6 6.22 1.55
 -8 2 6 4.69 1.06
 8 -2 -6 5.33 1.25
 8 2 -6 5.54 0.97
 7 -2 -6 33.69 2.45
 7 2 -6 31.1 2.01
 -7 2 6 36.68 2.44
 7 2 -6 35.41 2.5
 -7 2 6 31.68 2.13
 7 -2 -6 31.68 2.2
 7 -2 -6 29.48 2.17
 6 -2 -6 21.62 1.79
 6 2 -6 23.12 1.54
 6 -2 -6 22.26 2.01
 6 2 -6 23.92 1.59
 -6 2 6 27.95 2.05
 6 2 -6 21.95 1.65
 6 2 -6 21.73 2.02
 6 -2 -6 18.05 1.67
 -6 2 6 21.4 1.72
 5 2 -6 32.14 1.65
 5 2 -6 30.44 1.74
 5 -2 -6 31.54 2.18
 5 2 -6 28.4 1.82
 -5 2 6 32.43 2.17
 5 -2 -6 24.79 1.74
 -5 2 6 32.27 1.93
 5 -2 -6 20.42 1.49
 5 2 -6 18.55 1.39
 -4 2 6 6.36 1.21
 4 2 -6 4.71 0.71
 4 -2 -6 4.63 0.82
 4 2 -6 4.71 0.96
 4 2 -6 6.03 0.88
 4 2 -6 5.5 0.88
 4 -2 -6 3.02 1.37
 4 2 -6 5.25 1.07
 -4 2 6 5.81 1.39
 4 -2 -6 4.2 0.93
 -3 2 6 9.13 1.31
 3 2 -6 7.26 0.9
 3 2 -6 10.35 1.32
 3 -2 -6 5.42 0.9
 3 -2 -6 7.06 0.92
 3 2 -6 3.72 0.98
 3 2 -6 7.47 1.04
 3 2 -6 2.2 0.9
 3 -2 -6 7.79 1.49
 3 2 -6 9.14 1.16
 -3 2 6 8.12 1.44
 3 -2 -6 5.83 0.89
 2 -2 -6 32.92 2.19
 2 -2 -6 33.15 2.06
 2 2 -6 48.16 2.52
 2 2 -6 34.06 2.18
 2 2 -6 38.03 2.27
 2 -2 -6 43.23 2.65
 2 2 -6 36.88 2.21
 2 2 -6 37.11 2.31
 2 2 -6 44.17 2.39
 2 -2 -6 30.64 2.04
 -2 2 6 38.71 2.46
 2 2 -6 39.3 2.22
 1 2 -6 25.93 1.72
 1 -2 -6 18.16 1.49
 1 2 -6 23.07 1.53
 1 -2 -6 18.2 1.16
 1 -2 -6 25.25 1.99
 1 2 -6 21.79 1.45
 1 2 -6 21.04 1.64
 1 2 -6 21.72 1.64
 1 2 -6 18.25 1.46
 1 -2 -6 14.85 1.16
 1 2 -6 24.11 1.51
 1 -2 -6 15.18 1.17
 0 -2 -6 1.48 0.39
 0 2 -6 0.18 1
 0 -2 -6 1.48 1.01
 0 -2 -6 4.65 0.73
 0 2 -6 3.76 1.11
 0 -2 -6 6.38 1.39
 0 2 -6 3.03 1.11
 0 2 -6 4.77 1.04
 0 2 -6 2.82 0.86
 0 2 -6 1.79 0.94
 0 -2 -6 2.5 0.4
 -1 2 -6 2.91 1.04
 -1 -2 -6 5.3 0.9
 -1 2 -6 5.18 1.12
 -1 2 -6 6.11 1.09
 -1 2 -6 4.25 1.04
 -1 -2 -6 8.58 1.44
 -1 2 -6 3.74 0.97
 -1 -2 -6 8.48 0.95
 -1 2 -6 5.58 1.03
 -2 2 -6 10.05 1.2
 -2 -2 -6 9.2 1.14
 -2 -2 -6 8.93 1.09
 -2 2 -6 6.23 1.17
 -2 2 -6 5.76 1.16
 -2 2 -6 8.76 1.18
 -2 -2 -6 9.07 1.5
 2 2 6 7.43 1.02
 -2 2 -6 7.67 1.1
 -2 2 -6 7.5 1.11
 -3 2 -6 10.94 1.22
 -3 -2 -6 9.13 1.25
 -3 -2 -6 9.54 1.19
 -3 2 -6 9.49 1.36
 -3 2 -6 5.66 1.26
 -3 2 -6 12.59 1.35
 -3 -2 -6 8.63 1.57
 3 2 6 7.72 1.17
 -3 2 -6 9.33 1.16
 -3 2 -6 7.59 1.2
 -4 2 -6 16.33 1.63
 -4 2 -6 24 1.83
 -4 -2 -6 19.95 1.71
 -4 -2 -6 19.8 1.64
 -4 -2 -6 22.42 2.03
 4 2 6 17.93 1.64
 -4 2 -6 16.93 1.83
 -4 2 -6 18.02 1.64
 -4 2 -6 18.57 1.74
 -5 2 -6 16.54 1.75
 -5 2 -6 15 1.56
 -5 -2 -6 14.74 1.52
 -5 2 -6 16.38 1.84
 -5 2 -6 16.4 1.77
 5 2 6 13.74 1.6
 -5 -2 -6 17.62 1.92
 -5 2 -6 14.52 1.57
 -5 -2 -6 14.08 1.62
 -6 2 -6 122.89 6.22
 -6 -2 -6 105.75 6.1
 -6 -2 -6 113.13 6.04
 -6 2 -6 104.34 6.27
 -6 -2 -6 125.83 6.41
 6 2 6 103.13 6.11
 -6 2 -6 106.24 6.12
 -6 2 -6 102.83 6.18
 -6 2 -6 125.66 6.08
 7 -2 6 43.52 2.81
 -7 -2 -6 41.12 2.91
 -7 2 -6 39.85 3.1
 -7 -2 -6 44.41 3.16
 7 2 6 39.22 2.92
 -7 2 -6 43.57 2.92
 -7 2 -6 41.64 3.01
 -7 2 -6 50.63 2.84
 -8 2 -6 11.68 1.87
 -8 -2 -6 14.06 1.78
 8 -2 6 12.02 1.61
 -8 2 -6 19.54 2.08
 8 2 6 15.49 1.87
 -8 -2 -6 18.21 2.11
 -9 2 -6 3.9 1.63
 -9 -2 -6 2.83 1.48
 9 -2 6 4.17 1.35
 -9 2 -6 1.67 1.63
 9 2 6 3.08 1.54
 -9 -2 -6 2.63 1.69
 -10 2 -6 5.29 1.77
 -10 -2 -6 4.85 1.64
 10 -2 6 5.2 1.49
 -10 2 -6 5.73 1.8
 10 2 6 7.14 1.75
 -10 -2 -6 8.82 1.88
 -11 2 -6 7.07 1.9
 -11 -2 -6 9.1 1.81
 11 -2 6 10.79 1.65
 -11 2 -6 8.3 1.97
 11 2 6 6.52 1.84
 12 -2 6 -1.26 1.51
 12 2 6 0.81 1.77
 -12 -2 -6 1.33 1.67
 13 -2 6 2.21 1.58
 13 2 6 3.35 1.96
 14 -2 6 5.35 1.78
 15 -2 6 8.75 1.99
 15 -3 -6 0.9 1.74
 14 -3 -6 0.45 1.66
 13 -3 -6 1.99 1.57
 13 3 -6 3.8 1.87
 12 -3 -6 4.74 1.54
 12 3 -6 3.58 1.78
 11 -3 -6 2.98 1.39
 11 -3 -6 4.7 1.68
 11 3 -6 3.72 1.12
 11 3 -6 4.96 1.73
 10 -3 -6 13.79 1.87
 10 3 -6 9.31 1.32
 10 3 -6 11.34 1.92
 10 -3 -6 11.98 1.56
 9 3 -6 63.09 3.63
 9 -3 -6 69.55 4.05
 9 3 -6 62.53 3.62
 -9 3 6 69.67 3.76
 9 3 -6 60.57 4.05
 9 -3 -6 56.16 3.67
 9 -3 -6 66.22 3.76
 8 -3 -6 55.05 3.32
 8 3 -6 49.51 2.93
 -8 3 6 54.12 3.07
 8 3 -6 48.32 3.33
 8 -3 -6 43.05 2.92
 8 3 -6 50.52 2.93
 8 -3 -6 45.51 3.03
 7 -3 -6 31.6 2.37
 7 3 -6 26.35 1.97
 -7 3 6 27.35 2.09
 7 -3 -6 25.37 1.93
 7 -3 -6 29.85 2.16
 6 -3 -6 65.33 3.35
 6 -3 -6 70.43 3.58
 6 3 -6 70.91 3.22
 6 3 -6 46.18 2.86
 -6 3 6 63.75 3.3
 6 -3 -6 55.12 3.03
 6 -3 -6 48.23 2.88
 6 3 -6 45.55 2.8
 5 -3 -6 62.66 3.5
 5 3 -6 71.12 3.4
 5 -3 -6 70.08 3.71
 5 3 -6 50.83 3.12
 -5 3 6 51.32 3.12
 -5 3 6 65.76 3.48
 5 -3 -6 53.8 3.13
 5 -3 -6 54.75 3.12
 5 3 -6 55.76 3.06
 4 3 -6 21.63 1.26
 4 3 -6 26.34 1.78
 4 -3 -6 28.06 2.15
 -4 3 6 22.07 1.51
 4 3 -6 21.57 1.54
 4 3 -6 26.34 1.81
 -4 3 6 30.84 1.97
 4 -3 -6 20.28 1.4
 4 3 -6 14.17 1.17
 4 -3 -6 22.93 1.54
 4 3 -6 21.83 1.44
 3 -3 -6 4.9 0.73
 3 3 -6 4.43 0.9
 3 -3 -6 6.63 1.02
 3 -3 -6 4.75 0.72
 3 3 -6 6.13 1.22
 3 3 -6 3.65 0.71
 3 -3 -6 6.43 1.54
 -3 3 6 5.96 1.03
 3 3 -6 7.71 1.29
 -3 3 6 7.79 1.37
 2 3 -6 9.77 1.11
 2 -3 -6 10.25 1.21
 2 3 -6 11.55 1.34
 2 3 -6 8.47 1
 2 -3 -6 12.72 1.7
 -2 3 6 11.35 1.25
 2 3 -6 12.55 1.42
 2 3 -6 9.02 1.05
 -2 3 6 12.7 1.55
 1 3 -6 28.45 1.87
 1 -3 -6 16.88 1.31
 1 -3 -6 26.68 2.15
 1 3 -6 23.91 1.52
 -1 3 6 22.1 1.75
 1 3 -6 28.07 1.87
 1 3 -6 22.02 1.62
 -1 3 6 26.38 2.02
 1 3 -6 24.52 1.69
 1 -3 -6 23.8 1.75
 0 3 -6 5.11 1.09
 0 3 6 6.36 1.46
 0 -3 -6 4.15 1.13
 0 -3 -6 3.9 0.79
 0 -3 -6 5.91 1.51
 0 3 6 3.88 1.19
 0 3 -6 5.34 1.14
 0 3 -6 7.92 0.96
 0 3 -6 4.76 1.05
 1 3 6 7.46 1.49
 -1 -3 -6 6.64 1.27
 -1 -3 -6 6.2 0.94
 -1 -3 -6 9.42 1.57
 1 3 6 5.26 1.29
 -1 3 -6 8.47 1.19
 1 3 6 5.71 0.9
 -1 3 -6 5.57 1.04
 -1 3 -6 9.04 1.16
 -1 3 -6 3.53 1.13
 -2 -3 -6 19.45 1.81
 -2 -3 -6 20.8 1.53
 -2 -3 -6 24.23 2.07
 2 3 6 20.98 1.83
 -2 3 -6 18.25 1.59
 2 3 6 16.65 1.47
 -2 3 -6 19.94 1.63
 -3 3 -6 8.94 1.23
 -3 -3 -6 8.83 1.49
 -3 -3 -6 9.75 1.23
 -3 -3 -6 10.82 1.72
 3 3 6 8.56 1.17
 3 3 6 7.76 1.47
 -3 3 -6 9.19 1.39
 -3 3 -6 9.85 1.25
 -4 -3 -6 43.38 2.9
 -4 -3 -6 43.87 2.71
 -4 -3 -6 47.07 3.13
 -4 3 -6 43.81 2.95
 4 3 6 43.1 2.74
 -4 3 -6 46.12 2.72
 -4 3 -6 39.67 2.75
 -4 -3 -6 41.27 2.72
 -5 3 -6 45.81 2.89
 -5 -3 -6 45.15 2.83
 -5 -3 -6 50.69 3.29
 -5 3 -6 44.7 3.07
 5 3 6 38.99 2.85
 -5 3 -6 46.51 2.82
 -5 -3 -6 46.26 2.9
 -6 -3 -6 11.85 1.53
 6 3 6 10.71 1.59
 -6 3 -6 9.51 1.75
 -6 -3 -6 10.46 1.84
 -6 -3 -6 13.96 1.6
 7 -3 6 11.16 1.63
 -7 3 -6 9.26 1.77
 7 3 6 11.77 1.72
 -7 -3 -6 13.7 2.01
 -7 -3 -6 12.61 1.63
 -8 -3 -6 2.51 1.45
 8 -3 6 3.35 1.42
 -8 3 -6 2.98 1.64
 8 3 6 6.31 1.62
 -8 -3 -6 3.84 1.75
 -9 -3 -6 8.85 1.7
 9 -3 6 8.88 1.64
 -9 3 -6 8.8 1.9
 9 3 6 8.47 1.81
 -9 -3 -6 10.2 2
 -10 -3 -6 8.33 1.74
 10 -3 6 9.63 1.76
 -10 3 -6 8.7 1.99
 10 3 6 8.73 1.9
 -11 -3 -6 18.31 2.19
 11 -3 6 22.41 2.21
 11 3 6 19.18 2.33
 12 -3 6 13.58 2.06
 12 3 6 10.57 2.11
 13 -3 6 3.66 1.84
 13 3 6 1.37 1.87
 14 -3 6 9.67 2.1
 15 -3 6 6.04 2.1
 15 -4 -6 3.81 1.88
 14 -4 -6 1 1.66
 13 -4 -6 1.81 1.59
 12 -4 -6 3.57 1.53
 12 4 -6 5.26 1.9
 11 -4 -6 2.88 1.41
 11 4 -6 3.26 1.31
 11 4 -6 4.43 1.84
 10 -4 -6 44.85 3.14
 10 4 -6 42.24 2.74
 10 4 -6 43.99 3.19
 10 -4 -6 35.08 2.7
 9 -4 -6 12.34 1.53
 9 -4 -6 13.77 1.74
 9 -4 -6 15.36 2.02
 9 4 -6 12.57 1.55
 9 4 -6 12.24 2.04
 8 -4 -6 8.62 1.33
 8 -4 -6 9 1.59
 8 -4 -6 12.01 1.83
 8 4 -6 9.52 1.44
 7 -4 -6 10.09 1.24
 7 -4 -6 10.33 1.61
 7 4 -6 10.7 1.43
 7 -4 -6 13.35 1.84
 7 -4 -6 6.77 1.06
 6 -4 -6 11.93 1.35
 6 -4 -6 13.98 1.32
 6 -4 -6 17.2 2
 6 -4 -6 15.4 1.81
 5 -4 -6 6.05 0.95
 5 -4 -6 7.23 1.14
 5 4 -6 9.17 1.09
 5 4 -6 11.01 1.44
 5 -4 -6 12.92 1.81
 -5 4 6 7.78 1.13
 5 -4 -6 9.29 1.62
 4 -4 -6 2.26 0.67
 4 -4 -6 1.85 1.03
 4 4 -6 4.27 0.97
 4 4 -6 1.03 1.23
 4 -4 -6 1.82 1.48
 -4 4 6 1.31 1.01
 4 -4 -6 1.77 1.42
 3 4 -6 2.93 1.01
 3 -4 -6 0.93 1.04
 3 4 -6 1.11 1.31
 3 4 -6 2.02 0.67
 3 -4 -6 1.04 1.47
 -3 4 6 0.37 1.08
 3 4 -6 2.18 0.73
 2 4 -6 17.18 1.46
 2 -4 -6 13.83 1.43
 2 4 -6 12.2 1.1
 2 4 -6 11.01 0.84
 2 4 -6 18.14 1.69
 -2 4 6 13.01 1.5
 2 -4 -6 16.18 1.9
 2 4 -6 12.83 1.17
 1 4 -6 8.01 1.28
 1 4 -6 4.23 0.97
 1 -4 -6 8.28 1.3
 1 4 -6 10.43 1.48
 -1 4 6 9.85 1.44
 1 -4 -6 10.66 1.71
 1 4 -6 7.58 0.82
 -1 4 6 4.8 0.66
 1 4 -6 6.31 1.08
 0 4 -6 4.38 1.08
 0 4 -6 7.44 1.23
 0 -4 -6 8.4 1.34
 0 4 -6 3.07 1.34
 0 -4 -6 4.93 0.84
 0 4 6 6.76 1.44
 0 -4 -6 3.9 1.65
 0 4 6 3.76 0.74
 0 4 -6 6.12 0.87
 -1 4 -6 11.22 1.5
 -1 -4 -6 11.74 1.49
 -1 -4 -6 10.78 1.13
 1 4 6 10.24 1.59
 -1 -4 -6 11.12 1.87
 1 4 6 8.06 1.02
 -1 4 -6 10.4 1.14
 -2 -4 -6 45.13 2.9
 -2 -4 -6 40.58 2.57
 -2 -4 -6 46.77 3.16
 2 4 6 41.1 2.94
 2 4 6 39.88 2.58
 -2 4 -6 45.61 2.62
 -2 4 -6 48.25 2.91
 -3 -4 -6 26.05 2.26
 -3 -4 -6 26.6 2
 -3 -4 -6 29.95 2.46
 3 4 6 29.75 2.02
 -3 4 -6 28.53 2
 -3 4 -6 27.41 2.25
 -4 -4 -6 4.03 1.5
 -4 -4 -6 4.16 1.24
 4 4 6 6.53 1.28
 -4 -4 -6 7.82 1.73
 -4 4 -6 5.63 1.18
 -5 -4 -6 10.04 1.77
 -5 -4 -6 8.69 1.46
 5 4 6 10.41 1.51
 -5 -4 -6 11.88 1.89
 -6 -4 -6 2.47 1.59
 6 4 6 1.32 1.37
 -6 -4 -6 -0.27 1.68
 7 -4 6 5.34 1.6
 -7 -4 -6 5.52 1.7
 7 4 6 6.39 1.64
 -7 -4 -6 1.11 1.8
 8 -4 6 7.56 1.69
 -8 -4 -6 3.99 1.72
 8 4 6 8.65 1.77
 9 -4 6 8.99 1.85
 -9 -4 -6 9.23 1.9
 9 4 6 10.04 1.94
 -9 4 -6 7.51 1.91
 10 -4 6 11.01 1.94
 -10 -4 -6 9.71 1.82
 10 4 6 6.95 1.93
 11 -4 6 24.96 2.51
 -11 -4 -6 23.75 2.4
 11 4 6 27.01 2.6
 12 -4 6 2.15 1.84
 12 4 6 4.45 1.96
 13 -4 6 8.48 2.15
 11 5 -6 5.46 1.52
 10 5 -6 14.47 1.82
 9 5 -6 52.91 3.45
 9 -5 -6 55.95 3.58
 8 5 -6 38.38 2.71
 8 -5 -6 35.61 2.78
 7 -5 -6 8.97 1.74
 7 5 -6 7.82 1.59
 6 -5 -6 1.95 1.14
 6 5 -6 2.97 1.44
 6 -5 -6 3.98 1.61
 6 -5 -6 3.69 1.73
 5 -5 -6 4.56 1.21
 5 5 -6 7.04 1.53
 5 -5 -6 4.51 1.74
 5 -5 -6 6.45 1.64
 4 -5 -6 2.52 1.22
 4 5 -6 3.26 1.43
 -4 5 6 1.19 1.23
 4 -5 -6 2.2 1.66
 4 -5 -6 2.49 1.61
 3 -5 -6 2.78 1.25
 3 5 -6 2.1 1.18
 3 5 -6 1.66 1.47
 -3 5 6 1.12 1.27
 3 -5 -6 3.69 1.61
 3 -5 -6 2.52 1.53
 2 5 -6 3.8 0.98
 2 5 -6 5.26 1.3
 2 -5 -6 2.77 1.27
 2 5 -6 3.55 1.49
 -2 5 6 4.76 1.38
 2 -5 -6 3.41 1.61
 1 5 -6 5.3 1.36
 1 -5 -6 3.09 1.27
 1 5 -6 6.08 1.53
 -1 5 6 3.03 1.46
 1 -5 -6 0.94 1.63
 0 5 -6 4.9 1.43
 0 -5 -6 3.92 1.35
 0 5 -6 5.4 1.55
 0 -5 -6 3.81 1.65
 0 5 6 2.78 0.79
 -1 5 -6 7.86 1.32
 -1 -5 -6 7.29 1.52
 -1 5 -6 12.17 1.71
 -1 -5 -6 8.7 1.82
 1 5 6 5.81 1.04
 -2 5 -6 3.61 1.32
 -2 -5 -6 6.25 1.53
 -2 -5 -6 8.06 1.87
 2 5 6 6.82 1.13
 -2 5 -6 5.59 1.01
 -3 -5 -6 35.66 2.77
 3 5 6 29.92 2.21
 -3 5 -6 29.81 2.11
 -3 -5 -6 32.28 2.51
 4 5 6 39.23 2.62
 -4 5 -6 33.86 2.43
 -4 -5 -6 42.84 2.9
 -5 -5 -6 22.85 2.26
 5 5 6 21.83 2.04
 -6 -5 -6 2.26 1.67
 6 5 6 3.35 1.49
 -7 -5 -6 3.96 1.78
 7 5 6 4.28 1.66
 8 -5 6 0.88 1.68
 8 5 6 1.2 1.66
 9 -5 6 2.52 1.76
 9 5 6 1.78 1.82
 10 -5 6 7.04 1.95
 10 5 6 3.82 1.94
 11 5 6 1.83 1.98
 11 6 -6 4.79 1.68
 10 6 -6 34.1 2.73
 9 6 -6 2.98 1.61
 8 6 -6 7.62 1.72
 7 6 -6 3.03 1.6
 6 -6 -6 17.8 2.23
 6 6 -6 20.77 2.18
 5 -6 -6 12.14 1.58
 5 6 -6 13.73 1.93
 5 -6 -6 13.1 2.03
 4 -6 -6 4.41 1.37
 4 6 -6 4.1 1.66
 4 -6 -6 3.73 1.78
 3 -6 -6 4.63 1.44
 3 6 -6 4.93 1.68
 3 -6 -6 5.49 1.84
 2 -6 -6 5.24 1.48
 2 6 -6 7.81 1.77
 2 -6 -6 4.64 1.82
 1 -6 -6 4.27 1.52
 1 6 -6 5.79 1.72
 0 -6 -6 5.78 1.56
 0 6 -6 8.59 1.81
 -1 -6 -6 11.82 1.79
 -1 6 -6 13.76 2.03
 -2 6 -6 36.51 2.83
 -2 -6 -6 28.74 2.55
 -3 6 -6 37.54 2.88
 3 6 6 29.15 2.35
 -3 -6 -6 34.57 2.71
 -4 -6 -6 5.53 1.77
 4 6 6 5.14 1.4
 5 6 6 1.46 1.46
 6 6 6 3.01 1.56
 7 6 6 2.67 1.68
 8 6 6 2.76 1.87
 9 6 6 6.33 1.96
 10 6 6 7.1 2.09
 7 7 -6 11.82 2.07
 6 7 -6 21.57 2.4
 5 7 -6 20.45 2.39
 4 7 -6 17.96 2.28
 3 -7 -6 3.23 1.51
 3 7 -6 1.79 1.79
 2 -7 -6 3.89 1.62
 2 7 -6 3.96 1.84
 1 -7 -6 5.62 1.69
 1 7 -6 6.79 2.04
 0 -7 -6 9.32 1.83
 0 7 -6 13.2 2.2
 -1 7 -6 7 2.05
 14 0 -7 -2.83 1.86
 13 0 -7 -0.87 1.73
 12 0 -7 2.64 1.71
 11 0 -7 0.81 1.62
 10 0 -7 1.75 1.6
 9 0 -7 1.67 1.29
 9 0 -7 1.75 1.53
 8 0 -7 0.3 1.23
 8 0 -7 -0.15 1.4
 7 0 -7 1.5 1.21
 7 0 -7 1.25 1.39
 6 0 -7 1.46 1.21
 6 0 -7 0.14 0.87
 6 0 -7 1.45 1.37
 5 0 -7 1.84 1.2
 5 0 -7 1.95 1.24
 5 0 -7 -0.17 1.29
 4 0 -7 0.2 1.15
 4 0 -7 0.38 1.08
 4 0 -7 2.1 1.26
 4 0 -7 1.21 1.21
 3 0 -7 0.8 1.15
 3 0 -7 1 1.14
 3 0 -7 1.93 0.59
 3 0 -7 0.25 1.25
 3 0 -7 -0.79 1.18
 2 0 -7 0.65 1.09
 2 0 -7 -0.7 1.19
 2 0 -7 2.36 0.74
 2 0 -7 2.7 1.25
 2 0 -7 -0.92 1.08
 1 0 -7 0.98 1.02
 1 0 -7 0.53 1.21
 1 0 -7 2.53 1.23
 1 0 -7 -2.02 1.05
 0 0 -7 0.28 0.96
 0 0 -7 0.32 1.11
 0 0 -7 1.43 1.25
 0 0 -7 -2.58 1.02
 -1 0 -7 -0.38 1.1
 -1 0 -7 -1.29 0.91
 -1 0 -7 -0.8 1.29
 -2 0 -7 -2.89 1.21
 -2 0 -7 -2.85 1.04
 -2 0 -7 -0.44 1.4
 -3 0 -7 -2.94 1.13
 -3 0 -7 -0.72 1.45
 -4 0 -7 -0.36 1.15
 -4 0 -7 0.85 1.38
 -5 0 -7 0.22 1.48
 -6 0 -7 1.28 1.54
 -6 0 -7 0.35 1.54
 -7 0 -7 4.29 1.64
 -7 0 -7 0.92 1.64
 -8 0 -7 3.54 1.67
 -8 0 -7 0.83 1.68
 14 -1 -7 2.5 1.89
 13 1 -7 2.25 1.85
 13 -1 -7 5.74 1.84
 12 1 -7 9.54 1.96
 12 -1 -7 8.91 1.86
 11 1 -7 7.82 1.81
 11 -1 -7 5.7 1.72
 10 -1 -7 8.05 1.63
 10 1 -7 8.24 1.85
 10 -1 -7 9.23 1.68
 9 -1 -7 40.33 2.77
 9 1 -7 40.09 2.95
 9 -1 -7 35.13 2.71
 8 1 -7 25.76 1.97
 8 -1 -7 27.21 2.22
 8 1 -7 25.76 2.38
 8 -1 -7 27.18 2.18
 7 -1 -7 0.96 0.98
 7 1 -7 1.52 1.12
 7 -1 -7 3.39 1.37
 7 1 -7 1.19 1.53
 7 -1 -7 1.91 1.26
 6 1 -7 5.5 1.12
 6 -1 -7 2.75 1.39
 6 -1 -7 2.44 1.1
 6 1 -7 4.44 1.47
 6 -1 -7 3.21 1.25
 5 1 -7 5.04 1.16
 5 -1 -7 2.59 1.37
 5 1 -7 2.1 1.4
 5 -1 -7 2.59 1.16
 4 1 -7 20.12 1.48
 4 1 -7 25.65 1.89
 4 -1 -7 29.65 2.18
 4 1 -7 23.89 2.09
 4 -1 -7 26.67 1.84
 3 1 -7 33.36 2.18
 3 1 -7 26.54 1.91
 3 1 -7 27.12 1.77
 3 1 -7 29.76 2.08
 3 -1 -7 31.5 2.32
 3 1 -7 29.5 2.22
 3 -1 -7 29.64 1.93
 3 -1 -7 24.11 1.71
 2 1 -7 12.89 1.48
 2 -1 -7 6.78 1.08
 2 1 -7 11.7 1.16
 2 1 -7 9.54 1.3
 2 -1 -7 9.32 1.6
 2 -1 -7 7.87 1.16
 1 -1 -7 30.24 2.22
 1 1 -7 40.96 2.38
 1 -1 -7 45.99 2.75
 1 1 -7 49.59 2.51
 1 -1 -7 35.84 2.16
 1 1 -7 43.59 2.46
 1 -1 -7 27.47 2
 0 1 -7 41.56 2.39
 0 -1 -7 30.05 2.1
 0 -1 -7 38.63 2.66
 0 1 -7 37.24 2.41
 0 1 -7 37.52 2.34
 0 -1 -7 31.85 2.1
 0 1 -7 42.27 2.45
 -1 1 -7 16.92 1.62
 -1 1 -7 20.47 1.6
 -1 -1 -7 14.39 1.36
 -1 1 -7 15.21 1.55
 -1 -1 -7 20.05 1.91
 -1 1 -7 15.54 1.62
 -1 -1 -7 13.67 1.22
 -2 1 -7 7.14 1.26
 -2 -1 -7 8.52 1.2
 -2 1 -7 7.41 1.27
 -2 1 -7 4.38 1.2
 -2 -1 -7 8.99 1.61
 -2 1 -7 6.49 1.4
 -2 -1 -7 5.63 0.8
 -3 1 -7 6.81 1.4
 -3 1 -7 7.17 1.28
 -3 -1 -7 12.07 1.75
 -3 1 -7 11.87 1.52
 -3 -1 -7 6.89 1.32
 -3 1 -7 13.78 1.47
 -4 -1 -7 6.77 1.39
 -4 -1 -7 10.69 1.75
 -4 1 -7 11.44 1.57
 -4 1 -7 11.72 1.59
 -5 -1 -7 0.24 1.54
 -5 1 -7 1.9 1.43
 -5 -1 -7 -0.08 1.27
 -5 1 -7 4.53 1.49
 -6 -1 -7 14.57 1.86
 -6 1 -7 16.9 2.09
 -6 -1 -7 21.26 2.13
 -6 1 -7 18.05 1.98
 -6 1 -7 17.44 2.01
 -7 1 -7 31.03 2.66
 -7 -1 -7 33.34 2.66
 -7 -1 -7 29.75 2.41
 -7 1 -7 28.07 2.46
 -7 1 -7 26.46 2.5
 -8 1 -7 23.37 2.53
 -8 1 -7 27.21 2.41
 -8 -1 -7 26.93 2.54
 -8 -1 -7 24.23 2.3
 -8 1 -7 25.65 2.45
 -9 1 -7 9.04 2.05
 -9 -1 -7 5.52 1.75
 9 1 7 7.5 1.79
 -9 1 -7 9.83 1.82
 -9 1 -7 6.26 1.9
 -10 -1 -7 21.26 2.29
 10 1 7 20.63 2.3
 11 1 7 13.44 2.17
 12 1 7 17.45 2.35
 14 -2 -7 1.02 1.77
 13 -2 -7 5.1 1.83
 12 2 -7 13.25 2.16
 12 -2 -7 15.26 2.04
 11 -2 -7 2.32 1.62
 11 2 -7 0.46 1.74
 11 -2 -7 1.49 1.58
 10 -2 -7 9.37 1.77
 10 2 -7 9.92 1.98
 10 -2 -7 11.04 1.7
 9 -2 -7 23.12 2.17
 9 -2 -7 21.05 1.99
 9 2 -7 17.9 2.24
 8 -2 -7 16.05 1.88
 8 2 -7 13.98 1.94
 8 -2 -7 12 1.59
 7 -2 -7 1.3 1.2
 7 -2 -7 3.72 1.55
 7 2 -7 -0.11 1.54
 7 -2 -7 1.49 1.17
 6 -2 -7 13.94 1.8
 6 -2 -7 11.72 1.55
 6 2 -7 13.94 1.86
 6 -2 -7 12.41 1.4
 5 2 -7 35.74 1.99
 5 -2 -7 32.57 2.52
 5 2 -7 30.22 1.96
 5 2 -7 28.18 2.44
 5 -2 -7 26.49 2.01
 4 2 -7 7.67 1.08
 4 2 -7 10.67 1.16
 4 -2 -7 7.38 1.66
 4 -2 -7 8.03 1.08
 3 -2 -7 10.66 1.14
 3 2 -7 10.13 1.2
 3 2 -7 10.92 1.24
 3 -2 -7 14.5 1.81
 3 -2 -7 11.69 1.08
 2 -2 -7 9.04 1.11
 2 2 -7 6.02 1.07
 2 2 -7 5.96 1.04
 2 -2 -7 6.95 1.63
 2 -2 -7 6.43 0.8
 1 -2 -7 3.2 1.08
 1 2 -7 1.31 0.93
 1 2 -7 2.78 1.17
 1 -2 -7 3.38 1.56
 1 2 -7 2.53 0.94
 1 2 -7 4.49 1.12
 1 2 -7 5.25 1.04
 0 -2 -7 4.09 1.17
 0 2 -7 3.16 1.24
 0 -2 -7 4.86 1.58
 0 2 -7 6.56 1.25
 0 2 -7 2.41 0.96
 0 2 -7 4.13 1.18
 -1 -2 -7 2.46 1.2
 -1 2 -7 0.84 1.21
 -1 -2 -7 6.46 0.92
 -1 2 -7 2.55 1.15
 -1 -2 -7 3.81 1.52
 -1 2 -7 0.3 0.98
 -1 2 -7 1.19 1.09
 -1 2 -7 -0.86 1.09
 -2 -2 -7 2.87 1.3
 -2 2 -7 4.04 1.21
 -2 -2 -7 7.17 1.64
 -2 2 -7 2.02 1.11
 -2 2 -7 1.9 1.07
 -2 -2 -7 5.31 1.05
 -2 2 -7 4.12 1.09
 -3 -2 -7 9.25 1.33
 -3 2 -7 7.75 1.37
 -3 -2 -7 9.54 1.72
 -3 2 -7 7.21 1.31
 -3 2 -7 7.01 1.22
 -3 2 -7 7.36 1.24
 -4 -2 -7 24.75 2.04
 -4 2 -7 23.64 2.15
 -4 2 -7 26.61 2
 -4 -2 -7 26.58 2.42
 -4 2 -7 24.56 2.02
 -5 -2 -7 15.1 1.79
 -5 2 -7 14.87 1.95
 -5 -2 -7 19.75 2.18
 -5 2 -7 19.01 1.75
 -5 2 -7 16.93 1.85
 -6 2 -7 6.2 1.72
 -6 -2 -7 7.11 1.56
 -6 -2 -7 7.94 1.86
 6 2 7 5.01 1.39
 -6 2 -7 7.05 1.48
 -6 2 -7 8.33 1.61
 -7 2 -7 17.71 2.18
 -7 -2 -7 17.44 1.98
 7 2 7 16.27 1.89
 -7 2 -7 18.92 1.98
 -7 2 -7 16.49 2.01
 -8 -2 -7 43.66 3.11
 -8 2 -7 45.36 3.33
 8 2 7 39.62 3.09
 -8 2 -7 43.9 3.07
 -8 2 -7 42.26 3.13
 9 2 7 20.92 2.28
 -9 -2 -7 18.36 2.2
 -9 2 -7 19.48 2.17
 10 2 7 4.48 1.88
 -10 -2 -7 3.73 1.77
 11 2 7 3.84 1.96
 12 2 7 5.66 2.07
 11 3 -7 3.06 1.94
 10 3 -7 2.94 1.81
 9 -3 -7 9.76 1.93
 9 3 -7 16.04 2.11
 8 -3 -7 12.99 1.65
 8 -3 -7 15.8 2.04
 8 3 -7 12.86 2.06
 7 -3 -7 4.41 1.44
 7 -3 -7 5 1.7
 7 3 -7 5.55 1.74
 6 3 -7 17.95 1.53
 6 -3 -7 14.94 2
 6 -3 -7 13 1.74
 5 -3 -7 30.32 2.52
 5 -3 -7 35.07 2.8
 5 3 -7 38 2.34
 4 3 -7 23.98 1.9
 4 -3 -7 25.34 2.38
 3 -3 -7 4.37 1.08
 3 3 -7 4.64 1.23
 3 -3 -7 5.71 1.74
 2 -3 -7 2.05 1.07
 2 3 -7 3.41 1.18
 2 -3 -7 5.15 1.7
 1 -3 -7 7.16 1.27
 1 3 -7 10.12 1.4
 1 3 -7 9.07 1.4
 1 -3 -7 12.54 1.85
 1 3 -7 6.99 1.1
 0 3 -7 2.48 1.09
 0 -3 -7 5.49 1.27
 0 3 -7 1.32 1.18
 0 3 -7 4.64 1.31
 0 -3 -7 7.18 1.76
 0 3 -7 4.33 0.98
 0 3 -7 3.23 1.11
 -1 -3 -7 2.73 1.28
 -1 3 -7 4.74 1.25
 -1 -3 -7 5.27 1.67
 -1 3 -7 6.17 1.06
 -1 3 -7 3.4 1.18
 -2 -3 -7 0.62 1.32
 -2 3 -7 0.54 1.11
 -2 -3 -7 1.62 1.63
 -2 3 -7 4.23 1.05
 -2 3 -7 0.04 1.08
 -2 3 -7 -2.7 1.31
 -3 -3 -7 10.75 1.66
 -3 3 -7 8.63 1.41
 -3 -3 -7 10.46 1.83
 3 3 7 6.46 1.08
 -3 3 -7 6.44 1.3
 -3 3 -7 9.6 1.3
 -4 -3 -7 18.73 2.01
 -4 3 -7 19.18 1.91
 -4 -3 -7 22.44 2.24
 4 3 7 16.97 1.58
 -4 3 -7 17.08 1.68
 -4 3 -7 14.79 1.63
 -5 -3 -7 10.92 1.8
 -5 -3 -7 10.94 1.52
 -5 3 -7 7.48 1.69
 5 3 7 10.02 1.43
 -5 3 -7 9.13 1.36
 -5 3 -7 8.08 1.43
 -6 -3 -7 4.89 1.72
 -6 3 -7 7.41 1.79
 6 3 7 6.26 1.46
 -6 -3 -7 7.53 1.53
 -6 3 -7 6.26 1.28
 -6 3 -7 7.63 1.57
 -7 3 -7 9.52 1.75
 -7 3 -7 12.67 2.01
 7 3 7 9.99 1.67
 -7 3 -7 9.13 1.47
 -7 -3 -7 11.8 1.73
 -8 3 -7 7.82 1.76
 8 3 7 8.58 1.75
 -8 3 -7 7.03 1.54
 -8 -3 -7 10.52 1.79
 9 3 7 1.04 1.75
 -9 3 -7 -1.12 1.56
 -9 -3 -7 1.54 1.64
 10 3 7 1.89 1.87
 -10 -3 -7 0.56 1.7
 11 -3 7 6.68 1.76
 11 3 7 7.41 2.09
 9 4 -7 11.22 2.15
 8 -4 -7 10.29 1.7
 8 4 -7 10.97 2.06
 7 -4 -7 3.73 1.56
 7 4 -7 2.51 1.25
 6 4 -7 9.1 1.44
 6 -4 -7 6.92 1.69
 5 4 -7 21.86 1.89
 5 -4 -7 16.08 2.04
 4 4 -7 3.76 1.37
 4 -4 -7 2.08 1.74
 4 -4 -7 0.05 1.57
 3 4 -7 14.4 1.72
 3 -4 -7 11.56 2.02
 2 -4 -7 8.63 1.36
 2 4 -7 8.94 1.6
 2 -4 -7 10.16 1.91
 1 -4 -7 3.13 1.27
 1 4 -7 2.58 1.41
 1 -4 -7 2.2 1.75
 1 4 -7 4.47 1.27
 0 -4 -7 4.38 1.37
 0 4 -7 4.15 1.44
 0 4 -7 6.82 1.36
 -1 -4 -7 1.85 1.37
 -1 4 -7 1.84 1.45
 -1 4 -7 6.09 1.28
 -1 4 -7 3.45 1.23
 -2 -4 -7 11.84 1.67
 -2 4 -7 7.28 1.34
 -2 4 -7 10.58 1.44
 -3 -4 -7 9.57 1.74
 -3 4 -7 5.97 1.44
 -3 4 -7 9.99 1.4
 -4 -4 -7 35.44 2.65
 -4 4 -7 27.24 2.44
 -4 4 -7 29.97 2.23
 -5 4 -7 11.29 1.56
 -5 -4 -7 17.45 2.05
 -5 4 -7 15.24 1.97
 -6 4 -7 1.19 1.36
 -6 -4 -7 5.45 1.84
 -6 4 -7 7.21 1.81
 6 4 7 5.85 1.42
 -7 4 -7 4 1.59
 7 4 7 3.99 1.54
 8 4 7 17.56 2.1
 9 4 7 7.4 1.97
 10 4 7 3.71 1.96
 8 -5 -7 6.81 1.83
 7 -5 -7 7.64 1.82
 6 5 -7 18.18 2.01
 6 -5 -7 15.67 2.13
 5 -5 -7 52.46 3.87
 5 5 -7 66.75 3.85
 4 -5 -7 111.41 6.56
 4 5 -7 119.43 6.47
 3 5 -7 18.54 2.16
 3 -5 -7 23.61 2.39
 2 5 -7 3.19 1.65
 1 -5 -7 3.79 1.42
 1 5 -7 2.11 1.61
 0 -5 -7 3.73 1.49
 0 5 -7 5.58 1.69
 -1 -5 -7 9.64 1.68
 -1 5 -7 9.65 1.81
 -2 -5 -7 3.63 1.63
 -2 5 -7 5.26 1.74
 -3 -5 -7 34.17 2.73
 -4 -5 -7 15.06 2.07
 6 6 -7 3.36 1.74
 5 6 -7 6.49 1.86
 4 6 -7 32.3 2.75
 3 6 -7 13.71 2.08
 2 6 -7 6.88 1.91
 1 6 -7 3.06 1.83
 0 6 -7 3.73 1.88
 -1 -6 -7 4.11 1.71
 -1 6 -7 6.32 1.93
 10 0 -8 3.08 1.76
 9 0 -8 1.33 1.67
 8 0 -8 63.22 3.98
 7 0 -8 7.71 1.68
 6 0 -8 10.8 1.65
 4 0 -8 6.24 1.52
 3 0 -8 6.39 1.58
 2 0 -8 5.18 1.55
 1 0 -8 18.69 2
 0 0 -8 14.79 1.87
 -1 0 -8 8.92 1.75
 -2 0 -8 16.49 1.99
 -3 0 -8 8 1.78
 -4 0 -8 20.81 2.24
 -5 0 -8 20.91 2.31
 11 1 -8 3.09 1.89
 10 1 -8 1.45 1.83
 9 1 -8 3.87 1.79
 8 1 -8 -0.17 1.68
 7 -1 -8 2.79 1.54
 7 1 -8 3.33 1.72
 6 -1 -8 1.03 1.5
 6 1 -8 1 1.63
 5 -1 -8 -0.05 1.52
 5 1 -8 -0.2 1.54
 4 -1 -8 7.85 1.7
 4 1 -8 8.06 1.66
 3 -1 -8 15.71 1.98
 3 1 -8 14.79 1.8
 2 -1 -8 4.71 1.69
 2 1 -8 4.12 1.45
 1 -1 -8 1.57 1.63
 1 1 -8 -2.34 1.38
 0 -1 -8 1.49 1.64
 0 1 -8 5.99 1.38
 -1 -1 -8 9.28 1.8
 -1 1 -8 8.67 1.53
 -2 -1 -8 3.86 1.66
 -2 1 -8 4.16 1.48
 -3 -1 -8 3.45 1.7
 -3 1 -8 2.21 1.5
 -4 1 -8 6.74 1.67
 -5 1 -8 2.86 1.63
 -6 1 -8 1.51 1.58
 -6 1 -8 1.1 1.63
 9 2 -8 -0.39 1.82
 8 2 -8 19.76 2.35
 7 -2 -8 5.1 1.75
 7 2 -8 4.97 1.83
 6 -2 -8 4.71 1.72
 6 2 -8 4.34 1.74
 5 -2 -8 2.44 1.71
 5 2 -8 3.05 1.71
 4 -2 -8 7.75 1.83
 4 2 -8 9.32 1.81
 3 -2 -8 13.18 2
 2 -2 -8 2.8 1.76
 1 -2 -8 7.66 1.87
 0 -2 -8 6.4 1.86
 -3 -2 -8 5.03 1.6
 -4 2 -8 10.61 1.54
 -5 2 -8 16.54 1.99
 -5 2 -8 15.01 1.74
 -5 2 -8 15.71 1.82
 -6 2 -8 2.91 1.75
 -6 2 -8 7.21 1.55
 -6 2 -8 3.5 1.57
 7 3 -8 0.65 1.77
 6 3 -8 0.31 1.79
 5 3 -8 9.17 1.96
 -1 3 -8 10.03 1.55
 -4 -3 -8 14.4 2.02
 -5 3 -8 7.51 1.69
 -1 4 -8 2.95 1.57
 -2 4 -8 1.77 1.59
 -1 5 -8 0.06 1.7

_iucr_refine_instructions_details
;
TITL bst6c_a.res in Pc
    bst6c.res
    created by SHELXL-2018/3 at 13:29:37 on 24-Jan-2022
REM Old TITL BST6C in P2/c
REM SHELXT solution in Pc: R1 0.109, Rweak 0.019, Alpha 0.003
REM <I/s> 1.272 for 124 systematic absences, Orientation as input
REM Flack x = -0.101 ( 1.741 ) from 1160 Parsons' quotients
REM Formula found by SHELXT: C19 N2
CELL 0.71073 15.8556 7.4517 6.2744 90 92.011 90
ZERR 2 0.0011 0.0005 0.0004 0 0.006 0
LATT -1
SYMM +X,-Y,0.5+Z
SFAC C H N
UNIT 38 36 4

L.S. 4 0 0
PLAN  20
SIZE 0.2 0.15 0.15
TEMP -173.15
BOND
list 4
fmap 2 53
ACTA
REM <olex2.extras>
REM <HklSrc "%.\\BST6C.hkl">
REM </olex2.extras>

WGHT    0.109900    0.204800
FVAR       0.70162
C1    1   -0.619990   -0.286940   -0.417000    11.00000    0.02756    0.01404 =
         0.02201    0.00253    0.00303    0.00008
C2    1   -0.631533   -0.218996   -0.210634    11.00000    0.03299    0.01398 =
         0.02077    0.00408    0.00400   -0.00012
C3    1   -0.711538   -0.186650   -0.143865    11.00000    0.03405    0.02248 =
         0.02610    0.00367    0.00656    0.00136
AFIX  43
H3    2   -0.719066   -0.137331   -0.006212    11.00000   -1.20000
AFIX   0
C4    1   -0.781950   -0.225081   -0.275020    11.00000    0.03045    0.02430 =
         0.03785    0.00432    0.00900    0.00070
C5    1   -0.771811   -0.296439   -0.478659    11.00000    0.02433    0.03332 =
         0.03668    0.00217   -0.00321   -0.00301
AFIX  43
H5    2   -0.819621   -0.324161   -0.568114    11.00000   -1.20000
AFIX   0
C6    1   -0.691078   -0.326059   -0.547896    11.00000    0.03229    0.02388 =
         0.02193   -0.00201    0.00141   -0.00117
AFIX  43
H6    2   -0.683710   -0.373699   -0.686445    11.00000   -1.20000
AFIX   0
C7    1   -0.534802   -0.312269   -0.490613    11.00000    0.02743    0.01782 =
         0.01617    0.00285    0.00361   -0.00024
AFIX  43
H7    2   -0.527794   -0.378185   -0.618378    11.00000   -1.20000
AFIX   0
C8    1   -0.465308   -0.247418   -0.387619    11.00000    0.02880    0.01099 =
         0.01534    0.00327    0.00120    0.00227
C9    1   -0.474640   -0.149906   -0.178181    11.00000    0.02851    0.01973 =
         0.01754   -0.00351   -0.00128    0.00208
AFIX  23
H9A   2   -0.474957   -0.019011   -0.205201    11.00000   -1.20000
H9B   2   -0.425127   -0.177220   -0.083191    11.00000   -1.20000
AFIX   0
C10   1   -0.554600   -0.200458   -0.065091    11.00000    0.03010    0.02115 =
         0.01895   -0.00101    0.00339    0.00086
AFIX  23
H10A  2   -0.544917   -0.315586    0.010617    11.00000   -1.20000
H10B  2   -0.565791   -0.107832    0.043442    11.00000   -1.20000
AFIX   0
C11   1   -0.865356   -0.197414   -0.194455    11.00000    0.03491    0.03705 =
         0.04040    0.00338    0.00138    0.00122
C12   1   -0.381282   -0.252122   -0.477226    11.00000    0.02726    0.01077 =
         0.01978    0.00014   -0.00184    0.00150
C13   1   -0.313041   -0.156595   -0.384197    11.00000    0.03012    0.01725 =
         0.01907   -0.00431   -0.00082    0.00007
AFIX  43
H13   2   -0.321404   -0.091283   -0.256634    11.00000   -1.20000
AFIX   0
C14   1   -0.234353   -0.154103   -0.471175    11.00000    0.02649    0.01973 =
         0.02522   -0.00370   -0.00320   -0.00231
AFIX  43
H14   2   -0.190226   -0.086914   -0.402933    11.00000   -1.20000
AFIX   0
C15   1   -0.218147   -0.249837   -0.660275    11.00000    0.02488    0.01686 =
         0.02382    0.00024   -0.00128    0.00117
C16   1   -0.285961   -0.348189   -0.752279    11.00000    0.02727    0.01858 =
         0.02381    0.00014   -0.00040    0.00109
AFIX  43
H16   2   -0.277533   -0.416451   -0.877623    11.00000   -1.20000
AFIX   0
C17   1   -0.364196   -0.347303   -0.664091    11.00000    0.02744    0.01530 =
         0.02194   -0.00141   -0.00308   -0.00104
AFIX  43
H17   2   -0.408518   -0.413850   -0.732438    11.00000   -1.20000
AFIX   0
C18   1   -0.069872   -0.158239   -0.639610    11.00000    0.02543    0.03615 =
         0.03310   -0.00338    0.00027   -0.00611
AFIX 137
H18A  2   -0.084165   -0.032684   -0.611597    11.00000   -1.50000
H18B  2   -0.020558   -0.163218   -0.729311    11.00000   -1.50000
H18C  2   -0.056964   -0.219699   -0.504282    11.00000   -1.50000
AFIX   0
C19   1   -0.124152   -0.357608   -0.933057    11.00000    0.03152    0.03142 =
         0.03152   -0.00507    0.00733   -0.00388
AFIX 137
H19A  2   -0.132088   -0.484127   -0.896130    11.00000   -1.50000
H19B  2   -0.065921   -0.338577   -0.975412    11.00000   -1.50000
H19C  2   -0.163107   -0.325255   -1.051577    11.00000   -1.50000
AFIX   0
N1    3   -0.930170   -0.181094   -0.125305    11.00000    0.02975    0.06641 =
         0.06260    0.00167    0.01407    0.00627
N2    3   -0.140999   -0.245972   -0.748894    11.00000    0.02528    0.02471 =
         0.03126   -0.00469    0.00038   -0.00170
HKLF 4


REM  bst6c_a.res in Pc
REM wR2 = 0.1806, GooF = S = 1.090, Restrained GooF = 1.089 for all data
REM R1 = 0.0674 for 3223 Fo > 4sig(Fo) and 0.0742 for all 3572 data
REM 192 parameters refined using 2 restraints

END  
     
WGHT      0.1099      0.2048 

REM Highest difference peak  0.491,  deepest hole -0.228,  1-sigma level  0.074
Q1    1  -0.5810 -0.2136 -0.1730  11.00000  0.05    0.49
Q2    1  -0.5789 -0.2846 -0.4550  11.00000  0.05    0.49
Q3    1  -0.4203 -0.2549 -0.4095  11.00000  0.05    0.47
Q4    1  -0.6589 -0.2980 -0.4728  11.00000  0.05    0.45
Q5    1  -0.8192 -0.2134 -0.1747  11.00000  0.05    0.45
Q6    1  -0.3314 -0.2413 -0.4319  11.00000  0.05    0.44
Q7    1  -0.2649 -0.2556 -0.7062  11.00000  0.05    0.44
Q8    1  -0.5186 -0.2425 -0.4131  11.00000  0.05    0.43
Q9    1  -0.7419 -0.2151 -0.2182  11.00000  0.05    0.42
Q10   1  -0.6424 -0.3171 -0.5251  11.00000  0.05    0.42
Q11   1  -0.7567 -0.1994 -0.1756  11.00000  0.05    0.41
Q12   1  -0.2229 -0.1757 -0.5937  11.00000  0.05    0.41
Q13   1  -0.3763 -0.3334 -0.5331  11.00000  0.05    0.40
Q14   1  -0.6772 -0.2044 -0.1949  11.00000  0.05    0.40
Q15   1  -0.6242 -0.2401 -0.3232  11.00000  0.05    0.39
Q16   1  -0.3614 -0.1606 -0.4242  11.00000  0.05    0.39
Q17   1  -0.7222 -0.3038 -0.4766  11.00000  0.05    0.38
Q18   1  -0.4820 -0.3199 -0.4723  11.00000  0.05    0.37
Q19   1  -0.2616 -0.1747 -0.3796  11.00000  0.05    0.37
Q20   1  -0.3752 -0.2622 -0.6050  11.00000  0.05    0.36

  REM The information below was added by Olex2.
  REM
  REM R1 = 0.0674 for 3223 Fo > 4sig(Fo) and 0.0742 for all 13285 data
  REM n/a parameters refined using n/a restraints
  REM Highest difference peak 0.49, deepest hole -0.23
  REM Mean Shift 0, Max Shift 0.001.

  REM +++ Tabular Listing of Refinement Information +++
  REM R1_all = 0.0742
  REM R1_gt = 0.0674
  REM wR_ref = 0.1806
  REM GOOF = 1.090
  REM Shift_max = 0.001
  REM Shift_mean = 0
  REM Reflections_all = 13285
  REM Reflections_gt = 3223
  REM Parameters = n/a
  REM Hole = -0.23
  REM Peak = 0.49
  REM Flack = 0.3(10)

  
;
_olex2_submission_special_instructions  'No special instructions were received'
_oxdiff_exptl_absorpt_empirical_details
;
Empirical correction (ABSPACK) includes:
- Absorption correction using spherical harmonics
- Frame scaling
;
_oxdiff_exptl_absorpt_empirical_full_max  1.224
_oxdiff_exptl_absorpt_empirical_full_min  0.848
